# Supplementary material for: Vitis vinifera L. varieties (cv. Cabernet Sauvignon and Chardonnay) vary in leaf water flux in response to elevated CO2 growing conditions and a gradual water deficit
Source: AoB Plants. 2025 Mar 8;17(2):plaf011. doi: 10.1093/aobpla/plaf011 (PMC12000878; doi:10.1093/aobpla/plaf011)
Supplement: plaf011_suppl_Supplementary_Materials [file plaf011_suppl_supplementary_materials.zip]

Archive with 21 entries (20 files):
- Data&Code copy/
- Data&Code copy/.Rhistory
- Data&Code copy/DailyWaterLoss.csv
- __MACOSX/Data&Code copy/._DailyWaterLoss.csv
- Data&Code copy/.DS_Store
- __MACOSX/Data&Code copy/._.DS_Store
- Data&Code copy/GasExchangeData_700ppm.csv
- __MACOSX/Data&Code copy/._GasExchangeData_700ppm.csv
- Data&Code copy/GasExchangeAnalyses_Zuniga_etal2025.Rmd
- __MACOSX/Data&Code copy/._GasExchangeAnalyses_Zuniga_etal2025.Rmd
- Data&Code copy/BiomassData.csv
- __MACOSX/Data&Code copy/._BiomassData.csv
- Data&Code copy/TranspPerUnitLeafArea.csv
- __MACOSX/Data&Code copy/._TranspPerUnitLeafArea.csv
- Data&Code copy/.RData
- Data&Code copy/GasExchangeData_410ppm.csv
- __MACOSX/Data&Code copy/._GasExchangeData_410ppm.csv
- Data&Code copy/Biomass&NcontentAnalyses_Zuniga_etal2025.Rmd
- Data&Code copy/GrapevineC&N.csv
- __MACOSX/Data&Code copy/._GrapevineC&N.csv
- Data&Code copy/LeafArea&TranspAnalyses_Zuniga_etal2025.Rmd
