# Supplementary material for: Vitis vinifera L. varieties (cv. Cabernet Sauvignon and Chardonnay) vary in leaf water flux in response to elevated CO2 growing conditions and a gradual water deficit
Source: AoB Plants. 2025 Mar 8;17(2):plaf011. doi: 10.1093/aobpla/plaf011 (PMC12000878; doi:10.1093/aobpla/plaf011)
Supplement: plaf011_suppl_Supplementary_Materials [file plaf011_suppl_supplementary_materials.zip › Data&Code copy/DailyWaterLoss.csv]

ID	Variety	CO2	Trtmt	Day	FC	WaterLoss
CS54	Cab	Amb	C	1	100	102.6
CS47	Cab	Amb	C	1	100	125.7
CH31	Chard	Amb	C	1	100	102.9
CH43	Chard	Amb	C	1	100	93.2
CH33	Chard	Amb	C	1	100	64.4
CS29	Cab	Amb	C	1	100	79.5
CS38	Cab	Amb	C	1	100	86.3
CS50	Cab	Amb	C	1	100	111.6
CS26	Cab	Amb	C	1	100	85.2
CS52	Cab	Amb	C	1	100	95.4
CS32	Cab	Amb	C	1	100	91.3
CS06	Cab	Elev	C	1	100	130.1
CS18	Cab	Elev	C	1	100	147.5
CS12	Cab	Elev	C	1	100	111.5
CS07	Cab	Elev	C	1	100	148.7
CS04	Cab	Elev	C	1	100	153.6
CS22	Cab	Elev	C	1	100	117.2
CH21	Chard	Elev	C	1	100	221
CH10	Chard	Elev	C	1	100	158.4
CH24	Chard	Elev	C	1	100	150
CH15	Chard	Elev	C	1	100	148.8
CH17	Chard	Elev	C	1	100	136.8
CH23	Chard	Elev	C	1	100	77.8
CS41	Cab	Amb	D	1	100	100
CS53	Cab	Amb	D	1	100	88.9
CS51	Cab	Amb	D	1	100	75.6
CS34	Cab	Amb	D	1	100	107
CS35	Cab	Amb	D	1	100	115.4
CS48	Cab	Amb	D	1	100	102.6
CS46	Cab	Amb	D	1	100	105.9
CS33	Cab	Amb	D	1	100	102
CH47	Chard	Amb	D	1	100	112.1
CH28	Chard	Amb	D	1	100	103.6
CH27	Chard	Amb	D	1	100	91.4
CS09	Cab	Elev	D	1	100	151.8
CS14	Cab	Elev	D	1	100	150.1
CS21	Cab	Elev	D	1	100	126.7
CS01	Cab	Elev	D	1	100	133.8
CS02	Cab	Elev	D	1	100	148.3
CS08	Cab	Elev	D	1	100	118.4
CH07	Chard	Elev	D	1	100	107.4
CH04	Chard	Elev	D	1	100	136.1
CH19	Chard	Elev	D	1	100	143.6
CH16	Chard	Elev	D	1	100	121.9
CH14	Chard	Elev	D	1	100	146.6
CH11	Chard	Elev	D	1	100	112.4
CS54	Cab	Amb	C	2	95	80.12
CS47	Cab	Amb	C	2	95	95.65
CH31	Chard	Amb	C	2	95	81.745
CH43	Chard	Amb	C	2	95	68.01
CH33	Chard	Amb	C	2	95	66.735
CS29	Cab	Amb	C	2	95	74.69
CS38	Cab	Amb	C	2	95	86.355
CS50	Cab	Amb	C	2	95	84.52
CS26	Cab	Amb	C	2	95	81.845
CS52	Cab	Amb	C	2	95	75.185
CS32	Cab	Amb	C	2	95	68.54
CS06	Cab	Elev	C	2	95	60.72
CS18	Cab	Elev	C	2	95	75.83
CS12	Cab	Elev	C	2	95	65.82
CS07	Cab	Elev	C	2	95	78.83
CS04	Cab	Elev	C	2	95	81
CS22	Cab	Elev	C	2	95	70.335
CH21	Chard	Elev	C	2	95	53.56
CH10	Chard	Elev	C	2	95	91.31
CH24	Chard	Elev	C	2	95	87.48
CH15	Chard	Elev	C	2	95	82.84
CH17	Chard	Elev	C	2	95	79.275
CH23	Chard	Elev	C	2	95	54.1
CS41	Cab	Amb	D	2	95	74.13
CS53	Cab	Amb	D	2	95	63.895
CS51	Cab	Amb	D	2	95	78.985
CS34	Cab	Amb	D	2	95	78.5
CS35	Cab	Amb	D	2	95	83.855
CS48	Cab	Amb	D	2	95	76.935
CS46	Cab	Amb	D	2	95	83.735
CS33	Cab	Amb	D	2	95	75.69
CH47	Chard	Amb	D	2	95	103.74
CH28	Chard	Amb	D	2	95	75.08
CH27	Chard	Amb	D	2	95	67.12
CS09	Cab	Elev	D	2	95	149.255
CS14	Cab	Elev	D	2	95	88.005
CS21	Cab	Elev	D	2	95	20.72
CS01	Cab	Elev	D	2	95	79.595
CS02	Cab	Elev	D	2	95	87.025
CS08	Cab	Elev	D	2	95	72.655
CH07	Chard	Elev	D	2	95	63.54
CH04	Chard	Elev	D	2	95	78.945
CH19	Chard	Elev	D	2	95	90.845
CH16	Chard	Elev	D	2	95	73.87
CH14	Chard	Elev	D	2	95	88.37
CH11	Chard	Elev	D	2	95	66.01
CS54	Cab	Amb	C	3	95	86.82
CS47	Cab	Amb	C	3	95	103.55
CH31	Chard	Amb	C	3	95	90.745
CH43	Chard	Amb	C	3	95	73.21
CH33	Chard	Amb	C	3	95	34.535
CS29	Cab	Amb	C	3	95	80.59
CS38	Cab	Amb	C	3	95	91.455
CS50	Cab	Amb	C	3	95	90.52
CS26	Cab	Amb	C	3	95	88.645
CS52	Cab	Amb	C	3	95	77.385
CS32	Cab	Amb	C	3	95	75.54
CS06	Cab	Elev	C	3	95	67.32
CS18	Cab	Elev	C	3	95	65.63
CS12	Cab	Elev	C	3	95	54.12
CS07	Cab	Elev	C	3	95	64.03
CS04	Cab	Elev	C	3	95	64.2
CS22	Cab	Elev	C	3	95	59.935
CH21	Chard	Elev	C	3	95	92.56
CH10	Chard	Elev	C	3	95	84.71
CH24	Chard	Elev	C	3	95	85.48
CH15	Chard	Elev	C	3	95	82.54
CH17	Chard	Elev	C	3	95	74.775
CH23	Chard	Elev	C	3	95	51.525
CS41	Cab	Amb	D	3	90	70.7
CS53	Cab	Amb	D	3	90	62.9
CS51	Cab	Amb	D	3	90	76.8
CS34	Cab	Amb	D	3	90	76.5
CS35	Cab	Amb	D	3	90	82.2
CS48	Cab	Amb	D	3	90	73.4
CS46	Cab	Amb	D	3	90	74.2
CS33	Cab	Amb	D	3	90	69.4
CH47	Chard	Amb	D	3	90	86.88
CH28	Chard	Amb	D	3	90	65.4
CH27	Chard	Amb	D	3	90	50.7
CS09	Cab	Elev	D	3	90	66.51
CS14	Cab	Elev	D	3	90	63.1
CS21	Cab	Elev	D	3	90	64.6
CS01	Cab	Elev	D	3	90	59.4
CS02	Cab	Elev	D	3	90	67
CS08	Cab	Elev	D	3	90	54.6
CH07	Chard	Elev	D	3	90	45.3
CH04	Chard	Elev	D	3	90	65
CH19	Chard	Elev	D	3	90	59.1
CH16	Chard	Elev	D	3	90	63.1
CH14	Chard	Elev	D	3	90	69.84
CH11	Chard	Elev	D	3	90	53.1
CS54	Cab	Amb	C	4	95	81.42
CS47	Cab	Amb	C	4	95	91.55
CH31	Chard	Amb	C	4	95	82.945
CH43	Chard	Amb	C	4	95	68.71
CH33	Chard	Amb	C	4	95	117.735
CS29	Cab	Amb	C	4	95	76.29
CS38	Cab	Amb	C	4	95	85.755
CS50	Cab	Amb	C	4	95	85.02
CS26	Cab	Amb	C	4	95	83.245
CS52	Cab	Amb	C	4	95	71.185
CS32	Cab	Amb	C	4	95	66.64
CS06	Cab	Elev	C	4	95	78.22
CS18	Cab	Elev	C	4	95	76.03
CS12	Cab	Elev	C	4	95	65.62
CS07	Cab	Elev	C	4	95	76.93
CS04	Cab	Elev	C	4	95	76
CS22	Cab	Elev	C	4	95	65.335
CH21	Chard	Elev	C	4	95	98.86
CH10	Chard	Elev	C	4	95	87.31
CH24	Chard	Elev	C	4	95	85.28
CH15	Chard	Elev	C	4	95	79.24
CH17	Chard	Elev	C	4	95	70.475
CH23	Chard	Elev	C	4	95	50.725
CS41	Cab	Amb	D	4	90	68.96
CS53	Cab	Amb	D	4	90	61.59
CS51	Cab	Amb	D	4	90	75.17
CS34	Cab	Amb	D	4	90	70.8
CS35	Cab	Amb	D	4	90	81.71
CS48	Cab	Amb	D	4	90	71.97
CS46	Cab	Amb	D	4	90	79.77
CS33	Cab	Amb	D	4	90	74.48
CH47	Chard	Amb	D	4	90	94.38
CH28	Chard	Amb	D	4	90	72.96
CH27	Chard	Amb	D	4	90	30.84
CS09	Cab	Elev	D	4	90	81.21
CS14	Cab	Elev	D	4	90	78.41
CS21	Cab	Elev	D	4	90	75.74
CS01	Cab	Elev	D	4	90	70.69
CS02	Cab	Elev	D	4	90	78.05
CS08	Cab	Elev	D	4	90	64.11
CH07	Chard	Elev	D	4	90	56.38
CH04	Chard	Elev	D	4	90	73.59
CH19	Chard	Elev	D	4	90	78.39
CH16	Chard	Elev	D	4	90	66.54
CH14	Chard	Elev	D	4	90	78.04
CH11	Chard	Elev	D	4	90	61.22
CS54	Cab	Amb	C	5	95	93.12
CS47	Cab	Amb	C	5	95	109.15
CH31	Chard	Amb	C	5	95	95.845
CH43	Chard	Amb	C	5	95	78.51
CH33	Chard	Amb	C	5	95	91.035
CS29	Cab	Amb	C	5	95	84.69
CS38	Cab	Amb	C	5	95	98.455
CS50	Cab	Amb	C	5	95	95.22
CS26	Cab	Amb	C	5	95	90.145
CS52	Cab	Amb	C	5	95	81.185
CS32	Cab	Amb	C	5	95	81.04
CS06	Cab	Elev	C	5	95	65.12
CS18	Cab	Elev	C	5	95	63.63
CS12	Cab	Elev	C	5	95	54.52
CS07	Cab	Elev	C	5	95	67.73
CS04	Cab	Elev	C	5	95	64.3
CS22	Cab	Elev	C	5	95	61.535
CH21	Chard	Elev	C	5	95	90.46
CH10	Chard	Elev	C	5	95	83.11
CH24	Chard	Elev	C	5	95	85.38
CH15	Chard	Elev	C	5	95	80.74
CH17	Chard	Elev	C	5	95	72.975
CH23	Chard	Elev	C	5	95	51.825
CS41	Cab	Amb	D	5	85	72.2
CS53	Cab	Amb	D	5	85	65.4
CS51	Cab	Amb	D	5	85	77.3
CS34	Cab	Amb	D	5	85	74.1
CS35	Cab	Amb	D	5	85	83.4
CS48	Cab	Amb	D	5	85	72.7
CS46	Cab	Amb	D	5	85	75.4
CS33	Cab	Amb	D	5	85	69.7
CH47	Chard	Amb	D	5	85	90.4
CH28	Chard	Amb	D	5	85	62.2
CH27	Chard	Amb	D	5	85	53.9
CS09	Cab	Elev	D	5	85	59
CS14	Cab	Elev	D	5	85	56.2
CS21	Cab	Elev	D	5	85	57.2
CS01	Cab	Elev	D	5	85	52.1
CS02	Cab	Elev	D	5	85	59.4
CS08	Cab	Elev	D	5	85	47.8
CH07	Chard	Elev	D	5	85	45
CH04	Chard	Elev	D	5	85	60.1
CH19	Chard	Elev	D	5	85	62.2
CH16	Chard	Elev	D	5	85	56.5
CH14	Chard	Elev	D	5	85	62.5
CH11	Chard	Elev	D	5	85	50.1
CS54	Cab	Amb	C	6	95	75.92
CS47	Cab	Amb	C	6	95	87.65
CH31	Chard	Amb	C	6	95	83.045
CH43	Chard	Amb	C	6	95	71.91
CH33	Chard	Amb	C	6	95	76.135
CS29	Cab	Amb	C	6	95	70.89
CS38	Cab	Amb	C	6	95	80.255
CS50	Cab	Amb	C	6	95	81.92
CS26	Cab	Amb	C	6	95	76.845
CS52	Cab	Amb	C	6	95	68.685
CS32	Cab	Amb	C	6	95	61.84
CS06	Cab	Elev	C	6	95	73.92
CS18	Cab	Elev	C	6	95	73.63
CS12	Cab	Elev	C	6	95	60.92
CS07	Cab	Elev	C	6	95	74.93
CS04	Cab	Elev	C	6	95	73.4
CS22	Cab	Elev	C	6	95	64.935
CH21	Chard	Elev	C	6	95	97.36
CH10	Chard	Elev	C	6	95	86.41
CH24	Chard	Elev	C	6	95	84.18
CH15	Chard	Elev	C	6	95	78.94
CH17	Chard	Elev	C	6	95	69.675
CH23	Chard	Elev	C	6	95	51.725
CS41	Cab	Amb	D	6	85	60.29
CS53	Cab	Amb	D	6	85	56.185
CS51	Cab	Amb	D	6	85	66.055
CS34	Cab	Amb	D	6	85	59.6
CS35	Cab	Amb	D	6	85	72.565
CS48	Cab	Amb	D	6	85	63.305
CS46	Cab	Amb	D	6	85	72.605
CS33	Cab	Amb	D	6	85	65.17
CH47	Chard	Amb	D	6	85	82.22
CH28	Chard	Amb	D	6	85	64.24
CH27	Chard	Amb	D	6	85	50.4
CS09	Cab	Elev	D	6	85	68.465
CS14	Cab	Elev	D	6	85	63.615
CS21	Cab	Elev	D	6	85	65.16
CS01	Cab	Elev	D	6	85	59.085
CS02	Cab	Elev	D	6	85	63.975
CS08	Cab	Elev	D	6	85	54.565
CH07	Chard	Elev	D	6	85	51.12
CH04	Chard	Elev	D	6	85	64.135
CH19	Chard	Elev	D	6	85	69.135
CH16	Chard	Elev	D	6	85	58.71
CH14	Chard	Elev	D	6	85	67.21
CH11	Chard	Elev	D	6	85	58.33
CS54	Cab	Amb	C	7	95	78.92
CS47	Cab	Amb	C	7	95	86.35
CH31	Chard	Amb	C	7	95	83.145
CH43	Chard	Amb	C	7	95	70.51
CH33	Chard	Amb	C	7	95	80.035
CS29	Cab	Amb	C	7	95	82.49
CS38	Cab	Amb	C	7	95	94.655
CS50	Cab	Amb	C	7	95	92.12
CS26	Cab	Amb	C	7	95	87.745
CS52	Cab	Amb	C	7	95	74.385
CS32	Cab	Amb	C	7	95	70.84
CS06	Cab	Elev	C	7	95	68.72
CS18	Cab	Elev	C	7	95	68.43
CS12	Cab	Elev	C	7	95	57.82
CS07	Cab	Elev	C	7	95	71.13
CS04	Cab	Elev	C	7	95	68.3
CS22	Cab	Elev	C	7	95	63.935
CH21	Chard	Elev	C	7	95	97.06
CH10	Chard	Elev	C	7	95	89.41
CH24	Chard	Elev	C	7	95	89.38
CH15	Chard	Elev	C	7	95	90.54
CH17	Chard	Elev	C	7	95	78.075
CH23	Chard	Elev	C	7	95	55.825
CS41	Cab	Amb	D	7	80	64.9
CS53	Cab	Amb	D	7	80	61.2
CS51	Cab	Amb	D	7	80	66.4
CS34	Cab	Amb	D	7	80	62.5
CS35	Cab	Amb	D	7	80	73.6
CS48	Cab	Amb	D	7	80	64.7
CS46	Cab	Amb	D	7	80	72.4
CS33	Cab	Amb	D	7	80	64.5
CH47	Chard	Amb	D	7	80	79.8
CH28	Chard	Amb	D	7	80	66.4
CH27	Chard	Amb	D	7	80	53.9
CS09	Cab	Elev	D	7	80	50.9
CS14	Cab	Elev	D	7	80	48.4
CS21	Cab	Elev	D	7	80	51.3
CS01	Cab	Elev	D	7	80	47.6
CS02	Cab	Elev	D	7	80	52.6
CS08	Cab	Elev	D	7	80	44.2
CH07	Chard	Elev	D	7	80	40.5
CH04	Chard	Elev	D	7	80	53.5
CH19	Chard	Elev	D	7	80	57.8
CH16	Chard	Elev	D	7	80	53.9
CH14	Chard	Elev	D	7	80	59
CH11	Chard	Elev	D	7	80	46.4
CS54	Cab	Amb	C	8	95	86.12
CS47	Cab	Amb	C	8	95	101.15
CH31	Chard	Amb	C	8	95	87.445
CH43	Chard	Amb	C	8	95	77.01
CH33	Chard	Amb	C	8	95	73.535
CS29	Cab	Amb	C	8	95	79.79
CS38	Cab	Amb	C	8	95	91.155
CS50	Cab	Amb	C	8	95	91.22
CS26	Cab	Amb	C	8	95	87.545
CS52	Cab	Amb	C	8	95	74.185
CS32	Cab	Amb	C	8	95	73.04
CS06	Cab	Elev	C	8	95	80.32
CS18	Cab	Elev	C	8	95	82.53
CS12	Cab	Elev	C	8	95	72.82
CS07	Cab	Elev	C	8	95	82.43
CS04	Cab	Elev	C	8	95	80.9
CS22	Cab	Elev	C	8	95	74.635
CH21	Chard	Elev	C	8	95	111.66
CH10	Chard	Elev	C	8	95	98.21
CH24	Chard	Elev	C	8	95	98.58
CH15	Chard	Elev	C	8	95	95.04
CH17	Chard	Elev	C	8	95	81.475
CH23	Chard	Elev	C	8	95	58.625
CS41	Cab	Amb	D	8	80	56.22
CS53	Cab	Amb	D	8	80	54.28
CS51	Cab	Amb	D	8	80	58.04
CS34	Cab	Amb	D	8	80	53.1
CS35	Cab	Amb	D	8	80	63.12
CS48	Cab	Amb	D	8	80	55.14
CS46	Cab	Amb	D	8	80	67.24
CS33	Cab	Amb	D	8	80	58.26
CH47	Chard	Amb	D	8	80	72.36
CH28	Chard	Amb	D	8	80	57.82
CH27	Chard	Amb	D	8	80	47.4
CS09	Cab	Elev	D	8	80	58.72
CS14	Cab	Elev	D	8	80	56.72
CS21	Cab	Elev	D	8	80	59.98
CS01	Cab	Elev	D	8	80	55.18
CS02	Cab	Elev	D	8	80	62.7
CS08	Cab	Elev	D	8	80	51.82
CH07	Chard	Elev	D	8	80	43.26
CH04	Chard	Elev	D	8	80	56.58
CH19	Chard	Elev	D	8	80	63.78
CH16	Chard	Elev	D	8	80	58.38
CH14	Chard	Elev	D	8	80	65.88
CH11	Chard	Elev	D	8	80	52.94
CS54	Cab	Amb	C	9	95	84.42
CS47	Cab	Amb	C	9	95	95.75
CH31	Chard	Amb	C	9	95	88.945
CH43	Chard	Amb	C	9	95	81.21
CH33	Chard	Amb	C	9	95	92.835
CS29	Cab	Amb	C	9	95	83.49
CS38	Cab	Amb	C	9	95	100.655
CS50	Cab	Amb	C	9	95	99.22
CS26	Cab	Amb	C	9	95	94.445
CS52	Cab	Amb	C	9	95	78.685
CS32	Cab	Amb	C	9	95	75.44
CS06	Cab	Elev	C	9	95	57.92
CS18	Cab	Elev	C	9	95	61.23
CS12	Cab	Elev	C	9	95	50.82
CS07	Cab	Elev	C	9	95	61.73
CS04	Cab	Elev	C	9	95	59
CS22	Cab	Elev	C	9	95	56.835
CH21	Chard	Elev	C	9	95	81.26
CH10	Chard	Elev	C	9	95	69.31
CH24	Chard	Elev	C	9	95	76.48
CH15	Chard	Elev	C	9	95	77.74
CH17	Chard	Elev	C	9	95	68.775
CH23	Chard	Elev	C	9	95	49.725
CS41	Cab	Amb	D	9	75	55.6
CS53	Cab	Amb	D	9	75	56.2
CS51	Cab	Amb	D	9	75	55.5
CS34	Cab	Amb	D	9	75	49.8
CS35	Cab	Amb	D	9	75	59.7
CS48	Cab	Amb	D	9	75	53.6
CS46	Cab	Amb	D	9	75	61.4
CS33	Cab	Amb	D	9	75	53
CH47	Chard	Amb	D	9	75	59.7
CH28	Chard	Amb	D	9	75	56.1
CH27	Chard	Amb	D	9	75	49.2
CS09	Cab	Elev	D	9	75	33
CS14	Cab	Elev	D	9	75	31.8
CS21	Cab	Elev	D	9	75	34.5
CS01	Cab	Elev	D	9	75	32.5
CS02	Cab	Elev	D	9	75	35.4
CS08	Cab	Elev	D	9	75	31.5
CH07	Chard	Elev	D	9	75	27.4
CH04	Chard	Elev	D	9	75	37.1
CH19	Chard	Elev	D	9	75	36.8
CH16	Chard	Elev	D	9	75	39.1
CH14	Chard	Elev	D	9	75	40.9
CH11	Chard	Elev	D	9	75	32.4
CS54	Cab	Amb	C	10	95	83.92
CS47	Cab	Amb	C	10	95	99.35
CH31	Chard	Amb	C	10	95	87.045
CH43	Chard	Amb	C	10	95	78.11
CH33	Chard	Amb	C	10	95	89.735
CS29	Cab	Amb	C	10	95	75.79
CS38	Cab	Amb	C	10	95	91.255
CS50	Cab	Amb	C	10	95	88.82
CS26	Cab	Amb	C	10	95	85.545
CS52	Cab	Amb	C	10	95	73.585
CS32	Cab	Amb	C	10	95	71.84
CS06	Cab	Elev	C	10	95	69.92
CS18	Cab	Elev	C	10	95	71.63
CS12	Cab	Elev	C	10	95	62.02
CS07	Cab	Elev	C	10	95	71.83
CS04	Cab	Elev	C	10	95	68.7
CS22	Cab	Elev	C	10	95	66.935
CH21	Chard	Elev	C	10	95	96.16
CH10	Chard	Elev	C	10	95	80.91
CH24	Chard	Elev	C	10	95	82.98
CH15	Chard	Elev	C	10	95	77.04
CH17	Chard	Elev	C	10	95	67.875
CH23	Chard	Elev	C	10	95	51.025
CS41	Cab	Amb	D	10	75	42.35
CS53	Cab	Amb	D	10	75	45.775
CS51	Cab	Amb	D	10	75	43.425
CS34	Cab	Amb	D	10	75	37
CS35	Cab	Amb	D	10	75	44.775
CS48	Cab	Amb	D	10	75	39.775
CS46	Cab	Amb	D	10	75	51.575
CS33	Cab	Amb	D	10	75	40.55
CH47	Chard	Amb	D	10	75	48
CH28	Chard	Amb	D	10	75	43.9
CH27	Chard	Amb	D	10	75	36.5
CS09	Cab	Elev	D	10	75	37.875
CS14	Cab	Elev	D	10	75	36.4
CS21	Cab	Elev	D	10	75	38.8
CS01	Cab	Elev	D	10	75	37.2
CS02	Cab	Elev	D	10	75	41.025
CS08	Cab	Elev	D	10	75	37.6
CH07	Chard	Elev	D	10	75	30.4
CH04	Chard	Elev	D	10	75	39.425
CH19	Chard	Elev	D	10	75	38.925
CH16	Chard	Elev	D	10	75	40.35
CH14	Chard	Elev	D	10	75	43.45
CH11	Chard	Elev	D	10	75	38.6
CS54	Cab	Amb	C	11	95	85.52
CS47	Cab	Amb	C	11	95	92.95
CH31	Chard	Amb	C	11	95	89.045
CH43	Chard	Amb	C	11	95	80.51
CH33	Chard	Amb	C	11	95	92.435
CS29	Cab	Amb	C	11	95	80.99
CS38	Cab	Amb	C	11	95	99.455
CS50	Cab	Amb	C	11	95	97.12
CS26	Cab	Amb	C	11	95	93.045
CS52	Cab	Amb	C	11	95	77.285
CS32	Cab	Amb	C	11	95	75.04
CS06	Cab	Elev	C	11	95	70.22
CS18	Cab	Elev	C	11	95	76.53
CS12	Cab	Elev	C	11	95	60.62
CS07	Cab	Elev	C	11	95	71.23
CS04	Cab	Elev	C	11	95	70.9
CS22	Cab	Elev	C	11	95	73.235
CH21	Chard	Elev	C	11	95	104.06
CH10	Chard	Elev	C	11	95	91.11
CH24	Chard	Elev	C	11	95	95.58
CH15	Chard	Elev	C	11	95	97.34
CH17	Chard	Elev	C	11	95	83.475
CH23	Chard	Elev	C	11	95	61.025
CS41	Cab	Amb	D	11	70	40.5
CS53	Cab	Amb	D	11	70	46.3
CS51	Cab	Amb	D	11	70	40.9
CS34	Cab	Amb	D	11	70	35
CS35	Cab	Amb	D	11	70	40.9
CS48	Cab	Amb	D	11	70	39
CS46	Cab	Amb	D	11	70	46
CS33	Cab	Amb	D	11	70	36.9
CH47	Chard	Amb	D	11	70	40
CH28	Chard	Amb	D	11	70	38
CH27	Chard	Amb	D	11	70	36.8
CS09	Cab	Elev	D	11	70	30.5
CS14	Cab	Elev	D	11	70	27.6
CS21	Cab	Elev	D	11	70	31.9
CS01	Cab	Elev	D	11	70	29.6
CS02	Cab	Elev	D	11	70	33
CS08	Cab	Elev	D	11	70	31.7
CH07	Chard	Elev	D	11	70	25.9
CH04	Chard	Elev	D	11	70	33
CH19	Chard	Elev	D	11	70	31.9
CH16	Chard	Elev	D	11	70	40.6
CH14	Chard	Elev	D	11	70	40.1
CH11	Chard	Elev	D	11	70	33.6
CS54	Cab	Amb	C	12	95	85.12
CS47	Cab	Amb	C	12	95	96.65
CH31	Chard	Amb	C	12	95	85.545
CH43	Chard	Amb	C	12	95	80.41
CH33	Chard	Amb	C	12	95	89.435
CS29	Cab	Amb	C	12	95	73.59
CS38	Cab	Amb	C	12	95	89.255
CS50	Cab	Amb	C	12	95	86.72
CS26	Cab	Amb	C	12	95	83.245
CS52	Cab	Amb	C	12	95	72.685
CS32	Cab	Amb	C	12	95	70.94
CS06	Cab	Elev	C	12	95	70.32
CS18	Cab	Elev	C	12	95	75.63
CS12	Cab	Elev	C	12	95	61.32
CS07	Cab	Elev	C	12	95	72.33
CS04	Cab	Elev	C	12	95	68.4
CS22	Cab	Elev	C	12	95	70.135
CH21	Chard	Elev	C	12	95	98.46
CH10	Chard	Elev	C	12	95	85.01
CH24	Chard	Elev	C	12	95	86.58
CH15	Chard	Elev	C	12	95	82.64
CH17	Chard	Elev	C	12	95	71.275
CH23	Chard	Elev	C	12	95	52.025
CS41	Cab	Amb	D	12	70	29.8
CS53	Cab	Amb	D	12	70	34.87
CS51	Cab	Amb	D	12	70	29
CS34	Cab	Amb	D	12	70	26
CS35	Cab	Amb	D	12	70	28.5
CS48	Cab	Amb	D	12	70	27.9
CS46	Cab	Amb	D	12	70	32.8
CS33	Cab	Amb	D	12	70	28.4
CH47	Chard	Amb	D	12	70	27
CH28	Chard	Amb	D	12	70	26.8
CH27	Chard	Amb	D	12	70	26.8
CS09	Cab	Elev	D	12	70	28.9
CS14	Cab	Elev	D	12	70	26.3
CS21	Cab	Elev	D	12	70	27.4
CS01	Cab	Elev	D	12	70	27.7
CS02	Cab	Elev	D	12	70	30.7
CS08	Cab	Elev	D	12	70	30.1
CH07	Chard	Elev	D	12	70	24.4
CH04	Chard	Elev	D	12	70	28
CH19	Chard	Elev	D	12	70	23.9
CH16	Chard	Elev	D	12	70	33.2
CH14	Chard	Elev	D	12	70	31.4
CH11	Chard	Elev	D	12	70	31.6
CS54	Cab	Amb	C	13	95	85.32
CS47	Cab	Amb	C	13	95	91.35
CH31	Chard	Amb	C	13	95	87.745
CH43	Chard	Amb	C	13	95	80.11
CH33	Chard	Amb	C	13	95	93.535
CS29	Cab	Amb	C	13	95	78.59
CS38	Cab	Amb	C	13	95	97.855
CS50	Cab	Amb	C	13	95	97.72
CS26	Cab	Amb	C	13	95	91.845
CS52	Cab	Amb	C	13	95	76.685
CS32	Cab	Amb	C	13	95	76.44
CS06	Cab	Elev	C	13	95	65.62
CS18	Cab	Elev	C	13	95	72.63
CS12	Cab	Elev	C	13	95	58.42
CS07	Cab	Elev	C	13	95	69.93
CS04	Cab	Elev	C	13	95	68.6
CS22	Cab	Elev	C	13	95	71.035
CH21	Chard	Elev	C	13	95	101.26
CH10	Chard	Elev	C	13	95	88.31
CH24	Chard	Elev	C	13	95	90.18
CH15	Chard	Elev	C	13	95	93.54
CH17	Chard	Elev	C	13	95	79.275
CH23	Chard	Elev	C	13	95	57.325
CS41	Cab	Amb	D	13	65	29.7
CS53	Cab	Amb	D	13	65	34.2
CS51	Cab	Amb	D	13	65	28.4
CS34	Cab	Amb	D	13	65	25.6
CS35	Cab	Amb	D	13	65	27.1
CS48	Cab	Amb	D	13	65	28.2
CS46	Cab	Amb	D	13	65	31
CS33	Cab	Amb	D	13	65	26.2
CH47	Chard	Amb	D	13	65	25
CH28	Chard	Amb	D	13	65	25.1
CH27	Chard	Amb	D	13	65	28
CS09	Cab	Elev	D	13	65	21
CS14	Cab	Elev	D	13	65	19.1
CS21	Cab	Elev	D	13	65	20.3
CS01	Cab	Elev	D	13	65	20.6
CS02	Cab	Elev	D	13	65	23
CS08	Cab	Elev	D	13	65	22
CH07	Chard	Elev	D	13	65	18.7
CH04	Chard	Elev	D	13	65	21.3
CH19	Chard	Elev	D	13	65	17.8
CH16	Chard	Elev	D	13	65	27.5
CH14	Chard	Elev	D	13	65	23.8
CH11	Chard	Elev	D	13	65	22.4
