# Supplementary material for: Vitis vinifera L. varieties (cv. Cabernet Sauvignon and Chardonnay) vary in leaf water flux in response to elevated CO2 growing conditions and a gradual water deficit
Source: AoB Plants. 2025 Mar 8;17(2):plaf011. doi: 10.1093/aobpla/plaf011 (PMC12000878; doi:10.1093/aobpla/plaf011)
Supplement: plaf011_suppl_Supplementary_Materials [file plaf011_suppl_supplementary_materials.zip › Data&Code copy/GasExchangeData_700ppm.csv]

ID	Variety	CO2	Log	Leaf	Photo	Cond	Ci	Transp	Trtmt	Type	Canopy	Date	Irrigation
CS06	Cab	Elev	1	a	7.66	0.229	610	2.15	C	shade	mid	5.14	100
CS06	Cab	Elev	2	b	4.32	0.149	622	1.65	C	sun	top	5.14	100
CS18	Cab	Elev	3	a	7.75	0.195	601	1.94	C	shade	mid	5.14	100
CS18	Cab	Elev	4	b	8.02	0.183	590	1.89	C	sun	top	5.14	100
CS07	Cab	Elev	5	a	6	0.144	604	1.64	C	shade	low	5.14	100
CS07	Cab	Elev	6	b	9.47	0.171	575	1.83	C	sun	top	5.14	100
CS04	Cab	Elev	7	a	8.25	0.105	539	1.31	C	shade	mid	5.14	100
CS04	Cab	Elev	8	b	6.76	0.165	601	1.81	C	sun	top	5.14	100
CS12	Cab	Elev	9	a	6.55	0.137	593	1.59	C	shade	top	5.14	100
CS12	Cab	Elev	10	b	7.91	0.164	591	1.8	C	sun	top	5.14	100
CS22	Cab	Elev	11	a	8.27	0.143	570	1.67	C	shade	mid	5.14	100
CS22	Cab	Elev	12	b	10.7	0.203	579	2.06	C	sun	top	5.14	100
CS21	Cab	Elev	13	a	7.52	0.275	628	2.43	D	shade	mid	5.14	100
CS21	Cab	Elev	14	b	8.39	0.16	577	1.77	D	sun	top	5.14	100
CS09	Cab	Elev	15	a	5.62	0.119	592	1.45	D	shade	mid	5.14	100
CS09	Cab	Elev	16	b	6.5	0.133	583	1.57	D	sun	top	5.14	100
CS02	Cab	Elev	17	a	6.52	0.114	574	1.39	D	shade	mid	5.14	100
CS02	Cab	Elev	18	b	8.58	0.159	574	1.77	D	sun	top	5.14	100
CS14	Cab	Elev	19	a	6.74	0.0968	564	1.23	D	shade	mid	5.14	100
CS14	Cab	Elev	20	b	8.55	0.0866	498	1.15	D	sun	top	5.14	100
CS01	Cab	Elev	21	a	6.22	0.0826	554	1.12	D	sun	mid	5.14	100
CS01	Cab	Elev	22	b	5.77	0.101	579	1.32	D	shade	mid	5.14	100
CS08	Cab	Elev	23	a	5.2	0.155	617	1.71	D	shade	mid	5.14	100
CS08	Cab	Elev	24	b	7.88	0.159	584	1.76	D	sun	top	5.14	100
CH21	Chard	Elev	25	a	10.5	0.611	631	3.41	C	shade	top	5.14	100
CH21	Chard	Elev	26	b	11.5	0.301	595	2.58	C	sun	top	5.14	100
CH10	Chard	Elev	27	a	9.85	0.484	632	3.14	C	shade	mid	5.14	100
CH10	Chard	Elev	28	b	8.74	0.605	645	3.38	C	sun	top	5.14	100
CH24	Chard	Elev	29	a	12.8	0.504	615	3.17	C	shade	mid	5.14	100
CH24	Chard	Elev	30	b	10.7	0.359	615	2.79	C	sun	top	5.14	100
CH15	Chard	Elev	31	a	6.75	0.101	559	1.31	C	shade	mid	5.14	100
CH15	Chard	Elev	32	b	8.72	0.183	590	1.98	C	sun	top	5.14	100
CH17	Chard	Elev	33	a	11.5	0.296	597	2.52	C	shade	mid	5.14	100
CH17	Chard	Elev	34	b	9.42	0.197	588	2.02	C	sun	top	5.14	100
CH23	Chard	Elev	35	a	7.84	0.567	649	3.39	C	shade	mid	5.14	100
CH23	Chard	Elev	36	b	11.9	0.335	603	2.69	C	sun	top	5.14	100
CH04	Chard	Elev	37	a	12.2	0.363	607	2.77	D	shade	top	5.14	100
CH04	Chard	Elev	38	b	8.77	0.662	645	3.45	D	sun	top	5.14	100
CH19	Chard	Elev	39	a	10.9	0.505	625	3.2	D	shade	top	5.14	100
CH19	Chard	Elev	40	b	8.67	0.269	609	2.41	D	sun	top	5.14	100
CH16	Chard	Elev	41	a	7.38	0.114	564	1.41	D	shade	top	5.14	100
CH16	Chard	Elev	42	b	7.45	0.204	608	2.08	D	sun	top	5.14	100
CH14	Chard	Elev	43	a	12.7	0.263	579	2.39	D	shade	low	5.14	100
CH14	Chard	Elev	44	b	7.86	0.115	556	1.44	D	sun	top	5.14	100
CH11	Chard	Elev	45	a	9.17	0.402	629	2.9	D	shade	top	5.14	100
CH11	Chard	Elev	46	b	10.8	0.357	612	2.75	D	sun	top	5.14	100
CH07	Chard	Elev	47	a	17.9	0.742	608	3.6	D	shade	top	5.14	100
CH07	Chard	Elev	48	b	15	1.18	633	4.02	D	sun	top	5.14	100
CS06	Cab	Elev	1	a	6.56	0.087	540	1.66	C	shade	mid	5.16	95
CS06	Cab	Elev	2	b	5.96	0.088	552	1.67	C	sun	top	5.16	95
CS18	Cab	Elev	3	a	7.69	0.087	526	1.66	C	shade	mid	5.16	95
CS18	Cab	Elev	4	b	8.81	0.086	491	1.64	C	sun	top	5.16	95
CS07	Cab	Elev	5	a	5.51	0.065	528	1.33	C	shade	low	5.16	95
CS07	Cab	Elev	6	b	9.57	0.0841	478	1.63	C	sun	top	5.16	95
CS04	Cab	Elev	7	a	6.74	0.0586	481	1.2	C	shade	mid	5.16	95
CS04	Cab	Elev	8	b	6.5	0.0748	529	1.48	C	sun	top	5.16	95
CS12	Cab	Elev	9	a	6.34	0.0702	520	1.42	C	shade	mid	5.16	95
CS12	Cab	Elev	10	b	7.12	0.08	519	1.56	C	sun	top	5.16	95
CS22	Cab	Elev	11	a	8.3	0.0772	487	1.52	C	shade	low	5.16	95
CS22	Cab	Elev	12	b	10.3	0.0894	472	1.74	C	sun	top	5.16	95
CS21	Cab	Elev	13	a	7.38	0.119	567	2.12	D	shade	mid	5.16	95
CS21	Cab	Elev	14	b	8.81	0.0906	505	1.74	D	sun	top	5.16	95
CS09	Cab	Elev	15	a	6.82	0.0646	501	1.32	D	shade	mid	5.16	95
CS09	Cab	Elev	16	b	7.71	0.0837	509	1.62	D	sun	top	5.16	95
CS02	Cab	Elev	17	a	7	0.0687	507	1.42	D	shade	mid	5.16	95
CS02	Cab	Elev	18	b	9.04	0.091	493	1.71	D	sun	top	5.16	95
CS14	Cab	Elev	19	a	7.08	0.0534	457	1.15	D	shade	mid	5.16	95
CS14	Cab	Elev	20	b	9.17	0.058	406	1.22	D	sun	top	5.16	95
CS01	Cab	Elev	21	a	7.11	0.0608	482	1.27	D	sun	mid	5.16	95
CS01	Cab	Elev	22	b	6.64	0.0496	454	1.06	D	shade	mid	5.16	95
CS08	Cab	Elev	23	a	4.14	0.0855	596	1.64	D	shade	mid	5.16	95
CS08	Cab	Elev	24	b	7.33	0.0952	530	1.77	D	sun	top	5.16	95
CH21	Chard	Elev	25	a	13.2	0.244	562	3.29	C	shade	top	5.16	95
CH21	Chard	Elev	26	b	10.3	0.134	522	2.28	C	sun	top	5.16	95
CH10	Chard	Elev	27	a	9.06	0.138	556	2.32	C	shade	mid	5.16	95
CH10	Chard	Elev	28	b	10.1	0.203	578	2.96	C	sun	top	5.16	95
CH24	Chard	Elev	29	a	8.3	0.137	561	2.28	C	shade	top	5.16	95
CH24	Chard	Elev	30	b	12	0.217	563	3.04	C	sun	top	5.16	95
CH15	Chard	Elev	31	a	7	0.0583	483	1.21	C	shade	top	5.16	95
CH15	Chard	Elev	32	b	10.8	0.137	527	2.29	C	sun	top	5.16	95
CH17	Chard	Elev	33	a	10.3	0.159	552	2.56	C	shade	top	5.16	95
CH17	Chard	Elev	34	b	8.4	0.101	528	1.85	C	sun	top	5.16	95
CH23	Chard	Elev	35	a	7.83	0.188	593	2.81	C	shade	top	5.16	95
CH23	Chard	Elev	36	b	12.4	0.188	548	2.83	C	sun	top	5.16	95
CH04	Chard	Elev	37	a	10.8	0.11	496	1.97	D	shade	top	5.16	95
CH04	Chard	Elev	38	b	9.39	0.202	584	2.94	D	sun	top	5.16	95
CH19	Chard	Elev	39	a	12	0.174	545	2.69	D	shade	top	5.16	95
CH19	Chard	Elev	40	b	11	0.13	519	2.22	D	sun	top	5.16	95
CH16	Chard	Elev	41	a	8.14	0.0643	464	1.32	D	shade	top	5.16	95
CH16	Chard	Elev	42	b	8.23	0.105	531	1.89	D	sun	top	5.16	95
CH14	Chard	Elev	43	a	12.6	0.102	451	1.84	D	shade	low	5.16	95
CH14	Chard	Elev	44	b	8.78	0.0944	504	1.75	D	sun	top	5.16	95
CH11	Chard	Elev	45	a	8.35	0.102	531	1.83	D	shade	top	5.16	95
CH11	Chard	Elev	46	b	10.8	0.156	540	2.47	D	sun	top	5.16	95
CH07	Chard	Elev	47	a	17.8	0.205	498	2.95	D	shade	top	5.16	95
CH07	Chard	Elev	48	b	15	0.248	549	3.31	D	sun	top	5.16	95
CS06	Cab	Elev	1	a	5.77	0.179	620	1.87	C	shade	mid	5.2	95
CS06	Cab	Elev	2	b	5.74	0.166	614	1.76	C	sun	top	5.2	95
CS18	Cab	Elev	3	a	6.24	0.144	602	1.62	C	shade	mid	5.2	95
CS18	Cab	Elev	4	b	7.52	0.176	595	1.85	C	sun	top	5.2	95
CS07	Cab	Elev	5	a	4.72	0.107	607	1.34	C	shade	low	5.2	95
CS07	Cab	Elev	6	b	8.87	0.206	591	2.05	C	sun	top	5.2	95
CS04	Cab	Elev	7	a	5.6	0.104	580	1.31	C	shade	mid	5.2	95
CS04	Cab	Elev	8	b	5.43	0.151	616	1.7	C	sun	top	5.2	95
CS12	Cab	Elev	9	a	5.48	0.133	612	1.59	C	shade	mid	5.2	95
CS12	Cab	Elev	10	b	6.65	0.167	605	1.81	C	sun	top	5.2	95
CS22	Cab	Elev	11	a	7.47	0.137	585	1.64	C	shade	low	5.2	95
CS22	Cab	Elev	12	b	9.96	0.198	581	2.02	C	sun	top	5.2	95
CH21	Chard	Elev	13	a	13	0.653	624	3.48	C	shade	top	5.2	95
CH21	Chard	Elev	14	b	10.1	0.25	597	2.37	C	sun	top	5.2	95
CH10	Chard	Elev	15	a	7.25	0.273	626	2.42	C	shade	mid	5.2	95
CH10	Chard	Elev	16	b	9.74	0.486	631	3.12	C	sun	top	5.2	95
CH24	Chard	Elev	17	a	8.98	0.124	538	2.16	C	shade	mid	5.2	95
CH24	Chard	Elev	18	b	12.3	0.692	629	3.53	C	sun	top	5.2	95
CH15	Chard	Elev	19	a	3	0.0407	551	0.909	C	shade	mid	5.2	95
CH15	Chard	Elev	20	b	6.07	0.127	581	2.23	C	sun	top	5.2	95
CH17	Chard	Elev	21	a	10.5	0.168	556	2.67	C	shade	top	5.2	95
CH17	Chard	Elev	22	b	6.55	0.0919	550	1.76	C	sun	top	5.2	95
CH23	Chard	Elev	23	a	7.53	0.154	585	2.53	C	shade	mid	5.2	95
CH23	Chard	Elev	24	b	11.1	0.221	571	3.14	C	sun	top	5.2	95
CS21	Cab	Elev	25	a	6.5	0.108	563	1.95	D	shade	mid	5.2	85
CS21	Cab	Elev	26	b	8.87	0.0981	506	1.83	D	sun	top	5.2	85
CS09	Cab	Elev	27	a	5.67	0.047	472	1.01	D	shade	mid	5.2	85
CS09	Cab	Elev	28	b	6.37	0.0654	510	1.35	D	sun	mid	5.2	85
CS02	Cab	Elev	29	a	5.84	0.0474	470	1.02	D	shade	low	5.2	85
CS02	Cab	Elev	30	b	7.99	0.0708	467	1.43	D	sun	top	5.2	85
CS14	Cab	Elev	31	a	5.9	0.0451	450	0.983	D	shade	mid	5.2	85
CS14	Cab	Elev	32	b	7.69	0.0398	358	0.891	D	sun	top	5.2	85
CS01	Cab	Elev	33	a	7.26	0.0785	513	1.56	D	shade	mid	5.2	85
CS01	Cab	Elev	34	b	4.45	0.046	505	0.996	D	sun	mid	5.2	85
CS08	Cab	Elev	35	a	3.63	0.0478	538	1.05	D	shade	mid	5.2	85
CS08	Cab	Elev	36	b	5.42	0.0691	536	1.42	D	sun	top	5.2	85
CH04	Chard	Elev	37	a	8.02	0.0689	473	1.42	D	shade	top	5.2	85
CH04	Chard	Elev	38	b	9.85	0.138	536	2.37	D	sun	top	5.2	85
CH19	Chard	Elev	39	a	8.42	0.125	550	2.21	D	shade	top	5.2	85
CH19	Chard	Elev	40	b	11.7	0.111	481	2.05	D	sun	top	5.2	85
CH16	Chard	Elev	41	a	6.74	0.0751	517	1.51	D	sun	mid	5.2	85
CH16	Chard	Elev	42	b	8.75	0.095	504	1.81	D	shade	top	5.2	85
CH14	Chard	Elev	43	a	4.47	0.106	602	1.98	D	shade	top	5.2	85
CH14	Chard	Elev	44	b	8.59	0.106	528	1.99	D	sun	top	5.2	85
CH11	Chard	Elev	45	a	9.63	0.172	563	2.73	D	shade	top	5.2	85
CH11	Chard	Elev	46	b	6.23	0.0813	533	1.61	D	sun	top	5.2	85
CH07	Chard	Elev	47	a	14.2	0.123	458	2.2	D	shade	mid	5.2	85
CH07	Chard	Elev	48	b	13.4	0.133	483	2.31	D	sun	top	5.2	85
CS06	Cab	Elev	1	a	5.57	0.183	621	1.92	C	shade	mid	5.24	95
CS06	Cab	Elev	2	b	4.81	0.164	625	1.8	C	sun	top	5.24	95
CS18	Cab	Elev	3	a	5.11	0.141	617	1.66	C	shade	mid	5.24	95
CS18	Cab	Elev	4	b	6.72	0.174	607	1.89	C	sun	top	5.24	95
CS07	Cab	Elev	5	a	4.25	0.125	621	1.51	C	shade	low	5.24	95
CS07	Cab	Elev	6	b	8.58	0.282	619	2.49	C	sun	top	5.24	95
CS04	Cab	Elev	7	a	4.13	0.108	617	1.28	C	shade	mid	5.24	95
CS04	Cab	Elev	8	b	4.18	0.129	630	1.59	C	sun	top	5.24	95
CS12	Cab	Elev	9	a	6.25	0.0701	531	1.43	C	shade	mid	5.24	95
CS12	Cab	Elev	10	b	6.23	0.0859	541	1.69	C	sun	top	5.24	95
CS22	Cab	Elev	11	a	8.65	0.0896	506	1.76	C	shade	low	5.24	95
CS22	Cab	Elev	12	b	8.52	0.264	615	2.41	C	sun	mid	5.24	95
CH21	Chard	Elev	13	a	9.79	0.648	642	3.53	C	shade	top	5.24	95
CH21	Chard	Elev	14	b	7.33	0.263	623	2.39	C	sun	top	5.24	95
CH23	Chard	Elev	1	a	6.63	0.156	595	2.54	C	shade	mid	5.24	95
CH23	Chard	Elev	2	b	10.5	0.292	597	3.63	C	sun	top	5.24	95
CS21	Cab	Elev	3	a	6.05	0.0536	485	1.13	D	shade	mid	5.24	75
CS21	Cab	Elev	4	b	7.8	0.0544	427	1.14	D	sun	top	5.24	75
CS09	Cab	Elev	5	a	6.22	0.0409	421	0.892	D	sun	top	5.24	75
CS09	Cab	Elev	6	b	3.89	0.0291	450	0.658	D	shade	mid	5.24	75
CS02	Cab	Elev	7	a	5.2	0.0318	395	0.71	D	shade	low	5.24	75
CS02	Cab	Elev	8	b	6.51	0.0499	459	1.07	D	sun	top	5.24	75
CS14	Cab	Elev	9	a	4.72	0.0238	349	0.554	D	shade	mid	5.24	75
CS14	Cab	Elev	10	b	6.25	0.0244	266	0.566	D	sun	top	5.24	75
CS01	Cab	Elev	11	a	4.76	0.0283	405	0.661	D	shade	mid	5.24	75
CS01	Cab	Elev	12	b	4.2	0.0277	424	0.629	D	sun	mid	5.24	75
CS08	Cab	Elev	13	a	3.39	0.0367	534	0.831	D	shade	mid	5.24	75
CS08	Cab	Elev	14	b	3.74	0.0554	559	1.19	D	sun	top	5.24	75
CH04	Chard	Elev	15	a	6.15	0.0437	440	0.971	D	shade	mid	5.24	75
CH04	Chard	Elev	16	b	10.9	0.0742	420	1.49	D	sun	top	5.24	75
CH19	Chard	Elev	17	a	7.17	0.0556	460	1.17	D	shade	top	5.24	75
CH19	Chard	Elev	18	b	10.7	0.0638	386	1.33	D	sun	top	5.24	75
CH16	Chard	Elev	19	a	7.8	0.0881	514	1.71	D	shade	top	5.24	75
CH16	Chard	Elev	20	b	3.85	0.0423	527	0.932	D	sun	mid	5.24	75
CH14	Chard	Elev	21	a	4.76	0.0914	585	1.75	D	shade	top	5.24	75
CH14	Chard	Elev	22	b	5.71	0.0805	546	1.58	D	sun	top	5.24	75
CH11	Chard	Elev	23	a	9.13	0.163	567	2.59	D	shade	top	5.24	75
CH11	Chard	Elev	24	b	4.11	0.0491	539	1.06	D	sun	top	5.24	75
CH07	Chard	Elev	25	a	9.74	0.0696	430	1.39	D	shade	mid	5.24	75
CH07	Chard	Elev	26	b	10.8	0.0618	373	1.28	D	sun	mid	5.24	75
CH23	Chard	Elev	27	a	6.62	0.158	597	2.6	C	shade	mid	5.24	95
CH23	Chard	Elev	28	b	9.21	0.224	592	3.16	C	sun	top	5.24	95
CH17	Chard	Elev	29	a	10.1	0.211	581	3.07	C	shade	mid	5.24	95
CH17	Chard	Elev	30	b	5.29	0.121	594	2.14	C	sun	top	5.24	95
CH15	Chard	Elev	31	a	4.76	0.0634	550	1.37	C	shade	mid	5.24	95
CH15	Chard	Elev	32	b	11.4	0.195	558	2.96	C	sun	top	5.24	95
CH24	Chard	Elev	33	a	8.18	0.131	557	2.3	C	shade	mid	5.24	95
CH24	Chard	Elev	34	b	13.3	0.226	554	3.22	C	sun	top	5.24	95
CH10	Chard	Elev	35	a	6.36	0.101	561	1.9	C	shade	mid	5.24	95
CH10	Chard	Elev	36	b	9.73	0.212	582	3.07	C	sun	top	5.24	95
CS06	Cab	Elev	1	a	5.56	0.0908	579	1.72	C	shade	mid	5.28	95
CS06	Cab	Elev	2	b	5.26	0.0931	587	1.74	C	sun	top	5.28	95
CS18	Cab	Elev	3	a	6.05	0.0697	532	1.39	C	shade	mid	5.28	95
CS18	Cab	Elev	4	b	7.19	0.0928	538	1.73	C	sun	top	5.28	95
CS07	Cab	Elev	5	a	4.51	0.0692	563	1.39	C	shade	low	5.28	95
CS07	Cab	Elev	6	b	8.85	0.121	542	2.11	C	sun	top	5.28	95
CS04	Cab	Elev	7	a	5.3	0.0645	538	1.29	C	shade	mid	5.28	95
CS04	Cab	Elev	8	b	4.44	0.0739	576	1.47	C	sun	top	5.28	95
CS12	Cab	Elev	9	a	4.74	0.0762	568	1.49	C	shade	top	5.28	95
CS12	Cab	Elev	10	b	7.26	0.103	552	1.87	C	sun	top	5.28	95
CS22	Cab	Elev	11	a	8.92	0.118	535	2.09	C	shade	low	5.28	95
CS22	Cab	Elev	12	b	10.5	0.117	510	2.08	C	sun	mid	5.28	95
CH21	Chard	Elev	13	a	12.6	0.213	557	3.05	C	shade	top	5.28	95
CH21	Chard	Elev	14	b	7.51	0.105	542	1.89	C	sun	top	5.28	95
CH10	Chard	Elev	15	a	5.39	0.0913	567	1.72	C	shade	mid	5.28	95
CH10	Chard	Elev	16	b	8.53	0.195	589	2.85	C	sun	top	5.28	95
CH24	Chard	Elev	17	a	6.74	0.131	581	2.21	C	shade	mid	5.28	95
CH24	Chard	Elev	18	b	12.8	0.253	568	3.3	C	sun	top	5.28	95
CH15	Chard	Elev	19	a	4.11	0.0577	557	1.19	C	shade	mid	5.28	95
CH15	Chard	Elev	20	b	10.6	0.226	582	3.15	C	sun	top	5.28	95
CH17	Chard	Elev	21	a	9.87	0.228	590	3.15	C	shade	top	5.28	95
CH17	Chard	Elev	22	b	4.55	0.115	604	2.03	C	sun	top	5.28	95
CH23	Chard	Elev	23	a	7.46	0.168	590	2.62	C	shade	mid	5.28	95
CH23	Chard	Elev	24	b	13	0.337	587	3.78	C	sun	top	5.28	95
CS21	Cab	Elev	25	a	5.5	0.0123	-29.9	0.295	D	shade	mid	5.28	70
CS21	Cab	Elev	26	b	4.82	0.0113	-31	0.269	D	sun	top	5.28	70
CS09	Cab	Elev	27	a	5.21	0.0106	-22	0.252	D	shade	mid	5.28	70
CS09	Cab	Elev	28	b	4.48	0.0085	-170	0.208	D	sun	top	5.28	70
CS02	Cab	Elev	29	a	5.36	0.011	-39	0.267	D	shade	low	5.28	70
CS02	Cab	Elev	30	b	5.23	0.012	-36	0.286	D	sun	top	5.28	70
CS14	Cab	Elev	31	a	4.34	0.00574	-445	0.139	D	shade	top	5.28	70
CS14	Cab	Elev	32	b	3.29	0.0031	-865	0.0735	D	sun	top	5.28	70
CS01	Cab	Elev	33	a	4.83	0.0109	43	0.255	D	shade	mid	5.28	70
CS01	Cab	Elev	34	b	4.82	0.0113	-39	0.267	D	sun	mid	5.28	70
CS08	Cab	Elev	35	a	3.85	0.0163	307	0.402	D	shade	low	5.28	70
CS08	Cab	Elev	36	b	4.62	0.0209	319	0.491	D	sun	top	5.28	70
CH04	Chard	Elev	37	a	3.42	0.0102	133	0.238	D	shade	top	5.28	70
CH04	Chard	Elev	38	b	5.15	0.0097	-181	0.233	D	sun	top	5.28	70
CH19	Chard	Elev	39	a	4.85	0.0103	-142	0.249	D	shade	mid	5.28	70
CH19	Chard	Elev	40	b	5.04	0.0091	-230	0.218	D	sun	top	5.28	70
CH16	Chard	Elev	41	a	8.57	0.0406	331	0.901	D	shade	top	5.28	70
CH16	Chard	Elev	42	b	3.75	0.00875	-65	0.211	D	sun	mid	5.28	70
CH14	Chard	Elev	43	a	5.58	0.0139	22.6	0.334	D	shade	top	5.28	70
CH14	Chard	Elev	44	b	5.56	0.0124	-80	0.299	D	sun	top	5.28	70
CH11	Chard	Elev	45	a	6.52	0.103	560	1.32	D	shade	top	5.28	70
CH11	Chard	Elev	46	b	2.73	0.0354	545	0.538	D	sun	top	5.28	70
CH07	Chard	Elev	47	a	8.73	0.0304	191	0.681	D	shade	top	5.28	70
CH07	Chard	Elev	48	b	5.41	0.0388	450	0.591	D	sun	top	5.28	70
