# Supplementary material for: Vitis vinifera L. varieties (cv. Cabernet Sauvignon and Chardonnay) vary in leaf water flux in response to elevated CO2 growing conditions and a gradual water deficit
Source: AoB Plants. 2025 Mar 8;17(2):plaf011. doi: 10.1093/aobpla/plaf011 (PMC12000878; doi:10.1093/aobpla/plaf011)
Supplement: plaf011_suppl_Supplementary_Materials [file plaf011_suppl_supplementary_materials.zip › Data&Code copy/GasExchangeAnalyses_Zuniga_etal2025.Rmd]

---
title: "Grapevine Water Use Efficiency Analyses, Zuniga et al. 2025"
author: "Alessandra Zuniga"
date: '2025-02-16'
output: html_document
---

```{r}
rm(list = ls()) #clear R's brain
```

# Loading all packages
```{r}
library(dplyr) #data wrangling
library(tidyr) #tidy up the data
library(tidyverse) #filter function 
library(ggplot2) #creating figures
library(nlme) #linear mixed effects model
library(car) #ANOVA
library(emmeans) #post-hoc mean comparisons between treatment groups
library(multcompView) #function multcompLetters4 for letter display of pairwise comparisons
```

# Loading all leaf gas exchange measurement data files
```{r}
data700ppm <- read.csv("GasExchangeData_700ppm.csv", header = T) #importing 700ppm data
data410ppm <- read.csv("GasExchangeData_410ppm.csv", header = T) #importing 410ppm data
```

```{r}
AllData <- bind_rows(data700ppm, data410ppm) #bringing together two dataframes 
```

# Generating the response variable and a little bit of data wrangling
```{r}
AllDataWUE <- mutate(AllData, iWUE = Photo/Cond)
AllDataWUE <- mutate(AllDataWUE, WUE_instant = Photo/Transp)
str(AllDataWUE)
```

The treatments (IV's) are...
CO2 concentration with 2 levels
  Ambient CO2, Elevated CO2
Irrigation with 2 levels
  Well-watered (C), Water Deficit (D)
Two grapevine varieties
  Cabernet Sauvignon, Chardonnay
The response variable (DV) are net assimilation, conductance, internal C, and intrinsic WUE (iWUE)

```{r}
AllDataWUE$ID <- as.factor(AllDataWUE$ID)
AllDataWUE$Date <- as.factor(AllDataWUE$Date) #date as a factor
AllDataWUE$Trtmt <- as.factor(AllDataWUE$Trtmt) #water treatment as a factor
AllDataWUE$CO2 <- as.factor(AllDataWUE$CO2) #CO2 treatment as a factor
AllDataWUE$CO2 <- gsub('Elev', '700', AllDataWUE$CO2) #Change treatment CO2 condition to representative value 400 or 700 ppm
AllDataWUE$CO2 <- gsub('Amb', '410', AllDataWUE$CO2)
```

New column for time series (progression of water deficit treatment) 1= 30% SWC, 2= 25% SWC, 3= 15% SWC, 4 = 5% SWC, 5 = ~0% SWC
```{r}
AllDataWUE$Time[AllDataWUE$Date %in% c(5.14,7.30)]<-1
AllDataWUE$Time[AllDataWUE$Date %in% c(5.16, 8.01)]<-2
AllDataWUE$Time[AllDataWUE$Date %in% c(5.20, 8.05)]<-3
AllDataWUE$Time[AllDataWUE$Date %in% c(5.24, 8.09)]<-4
AllDataWUE$Time[AllDataWUE$Date %in% c(5.28, 8.13)]<-5

#Dividing dataset by timepoint (level of water deficit).
Time1 <- filter(AllDataWUE, Time ==1) 
Time2 <- filter(AllDataWUE, Time ==2) 
Time3 <- filter(AllDataWUE, Time ==3) 
Time4 <- filter(AllDataWUE, Time ==4) # Most important in analysis of water deficit effects (5% SWC)
Time5 <- filter(AllDataWUE, Time ==5)

# Day 5 (~0% SWC) conductance values were extremely low and thus unreliable based on reviewer feedback
WUEData_revised <- AllDataWUE[!(AllDataWUE$Time %in% "5"),]
```

# Linear mixed effects model testing effects of CO2, water, and variety on iWUE
```{r}
iWUE_timeseries_LME <- lme(iWUE ~ CO2 * Trtmt * Variety + Time, random = ~1|ID/Leaf, data = WUEData_revised, method = "ML")
#plant ID added as random factor, leaf nested within plant ID
# method="ML" used for testing fixed factors

plot(iWUE_timeseries_LME) #inspect residuals
qqnorm(resid(iWUE_timeseries_LME, type = "normalized")) #inspect Q-Q plot

Anova(iWUE_timeseries_LME, type = 3) 
#Type 3 used when there is an interaction between the independent variables. It tests each main effect after considering all other terms, including interactions. This is the go-to method when the model includes interactions, particularly in unbalanced datasets.
summary(iWUE_timeseries_LME)

# 3-way interaction removed from model because not significant. We proceed with simpler model. Based on residual plots we log transform the data to bring closer to normality.
iWUE_timeseries_LME2 <- lme(log(iWUE+1) ~ CO2 * Trtmt * Variety + Time -CO2:Trtmt:Variety, random = ~1|ID/Leaf, data = WUEData_revised, method = "ML")

plot(iWUE_timeseries_LME2) #inspect residuals
qqnorm(resid(iWUE_timeseries_LME2, type = "normalized")) #inspect Q-Q plot

Anova(iWUE_timeseries_LME2, type=3)
summary(iWUE_timeseries_LME2)
```

# iWUE Time Series Graph (Figure 2)
```{r}
iWUE_data_rev <- WUEData_revised %>% 
  group_by(Variety, CO2, Trtmt, Date, Irrigation) %>% 
  summarise(mean_iWUE = mean(iWUE), sd=sd(iWUE), N=length(iWUE), se=sd/sqrt(N))

# Timepoints <- rep(1:5, each=1, times=8) #making a new column for the 5 time points
Timepoints <- c(0,2,6,10)
Timepoints <- rep(Timepoints, each =1, times =8)

iWUE_data_rev$Timepoints <- Timepoints #binding it to the original WUE dataframe

# New facet labels
Var.labs <- c("Cabernet Sauvignon", "Chardonnay")
names(Var.labs) <- c("Cab", "Chard")
Trtmt.labs <- c("Well-Watered", "Water Deficit")
names(Trtmt.labs) <- c("C","D")

iWUE_FullGraph_rev <- ggplot(iWUE_data_rev, aes(x=Timepoints, y=mean_iWUE, color = Trtmt, linetype = CO2)) +
  geom_line(size = 0.65) +
  geom_point(size = 2.5) +
  geom_errorbar(aes(ymin=mean_iWUE-se, ymax=mean_iWUE+se), width=.75, size = 0.75) +
  labs(title = "iWUE Time Series Graph", x = "Day", y= expression(iWUE~ (A[net]/g[s]))) +
  scale_color_manual(labels = c("WW", "WD"), values = c("deepskyblue3", "indianred1")) +
  scale_x_discrete(limits= c(0,2,6,10)) +
  theme(plot.title = element_text(size = 16, hjust = 0.5)) +
  facet_grid(Variety ~ Trtmt,
             labeller = labeller(Variety = Var.labs, Trtmt = Trtmt.labs)) +
  theme_linedraw() 

iWUE_FullGraph_rev + theme(strip.text.x = element_text(size = 12), 
                        strip.text.y = element_text(size = 12),
                        axis.title.y = element_text(size = 14),
                        axis.title.x = element_text(size = 14),
                        axis.text.y = element_text(size = 12),
                        axis.text.x = element_text(size = 12),
                        text = element_text(size = 16, hjust = 0.5))

ggsave("iWUE_TimeSeries_Final.jpg", width = 7, height = 4.5)
```

-------------------------------

# Linear mixed effects model testing effects of CO2, water deficit (5% SWC), and variety on iWUE
```{r}
Time4 <- Time4[,-17] #removing Time column, not important in this model
iWUE_5SWC_LME <- lme(iWUE ~ CO2 * Trtmt * Variety, random = ~1|ID/Leaf, data = Time4)
#plant ID added as random factor, leaf nested within plant ID

plot(iWUE_5SWC_LME) 
qqnorm(resid(iWUE_5SWC_LME, type = "normalized"))

Anova(iWUE_5SWC_LME, type = 3)
summary(iWUE_5SWC_LME, type=3)

# 3-way interaction removed from model because not significant. We proceed with the simpler model.
iWUE_5SWC_LME2 <- lme(iWUE ~ CO2 * Trtmt * Variety - CO2 : Trtmt : Variety, random = ~1|ID/Leaf, data = Time4)
plot(iWUE_5SWC_LME2)
qqnorm(resid(iWUE_5SWC_LME2, type = "normalized"))

Anova(iWUE_5SWC_LME2, type = 3)
summary(iWUE_5SWC_LME2)
```

# intrinsic water use efficiency 5% SWC graph (Figure 3a)
```{r}
iWUEmeans_5.SWC <- Time4 %>% 
  group_by(Variety, Trtmt, CO2) %>% 
  summarise(mean_iWUE = mean(iWUE), sd=sd(iWUE), N=length(iWUE), se=sd/sqrt(N))

iWUEmeans_5.SWC <- iWUEmeans_5.SWC %>% 
                  rename(Treatment = Trtmt)

iWUE_5.SWC_Graph <- ggplot(iWUEmeans_5.SWC, aes(x=CO2, y=mean_iWUE, color=Treatment)) +
  geom_point(size = 6) +
  scale_color_manual(labels = c("WW", "WD"), values = c("deepskyblue3", "indianred1")) +
  geom_errorbar(aes(ymin=mean_iWUE-se, ymax=mean_iWUE+se), width=.19) +
  labs(title = "iWUE day 10",x = bquote(~CO[2]~ Concentration~ (ppm)), y= expression(iWUE(A[net]/g[s]))) +
  facet_grid(.~Variety,
              labeller = labeller(Variety = Var.labs)) +
  theme_linedraw()
  #theme_bw() 
iWUE_5.SWC_Graph + theme(strip.text.x = element_text(size = 17), 
                        axis.title.y = element_text(size = 17),
                        axis.title.x = element_text(size = 17),
                        axis.text.y = element_text(size = 15),
                        axis.text.x = element_text(size = 15),
                        text = element_text(size = 16))

ggsave("iWUE_5.SWC_Graph.jpg", width = 7, height = 4.5)
```

# Mean Differences and multiple comparisons
```{r}
#quantifying mean differences
iWUE.CO2TrtmtVar.emm <- emmeans(iWUE_5SWC_LME2, ~ CO2 * Trtmt * Variety)
iWUE.CO2TrtmtVar.emm

#p-values
contrast(iWUE.CO2TrtmtVar.emm, "consec", simple = list("CO2", "Trtmt", "Variety"), combine = FALSE, adjust = "none")

#Letters
iWUE_means <- aov(Time4$iWUE ~ Time4$CO2 * Time4$Trtmt * Time4$Variety)
iWUE_posthoc <- TukeyHSD(iWUE_means, ordered = TRUE, conf.level = 0.95)
iWUE.cld <- multcompLetters4(iWUE_means, iWUE_posthoc)
iWUE.cld
```

-------------------------------

# Linear mixed effects model testing effects of CO2, water deficit (5% SWC), and variety on conductance

```{r}
Cond_5SWC_LME <- lme(Cond ~ CO2 * Trtmt * Variety, random = ~1|ID/Leaf, data = Time4)

plot(Cond_5SWC_LME) 
qqnorm(resid(Cond_5SWC_LME, type = "normalized"))

Cond_5SWC_LME2 <- lme(log(Cond+1) ~ CO2 * Trtmt * Variety, random = ~1|ID/Leaf, data = Time4)

plot(Cond_5SWC_LME2) 
qqnorm(resid(Cond_5SWC_LME2, type = "normalized"))

Anova(Cond_5SWC_LME2, type = 3)
summary(Cond_5SWC_LME2)
```

# Conductance 5% SWC graph (Figure 3b) 
```{r}
Condmeans_5.SWC <- Time4 %>% 
  group_by(Variety, Trtmt, CO2) %>% 
  summarise(mean_cond = mean(Cond), sd=sd(Cond), N=length(Cond), se=sd/sqrt(N))

Condmeans_5.SWC <- Condmeans_5.SWC %>% 
                  rename(Treatment = Trtmt)

Cond_5.SWC_Graph <- ggplot(Condmeans_5.SWC, aes(x=CO2, y=mean_cond, color=Treatment)) +
  geom_point(size = 6) +
  scale_color_manual(labels = c("WW", "WD"), values = c("deepskyblue3", "indianred1")) +
  geom_errorbar(aes(ymin=mean_cond-se, ymax=mean_cond+se), width=.19) +
  labs(title = "Conductance Day 10") +
  xlab(bquote(~CO[2]~ Concentration~ (ppm))) +
  ylab(bquote('Conductance ('~ 'mol' ~ m^-2~s^-1*')')) +
  facet_grid(.~Variety,
             labeller = labeller(Variety = Var.labs, Trtmt = Trtmt.labs)) +
  theme_linedraw() 
Cond_5.SWC_Graph + theme(strip.text.x = element_text(size = 17), 
                        axis.title.y = element_text(size = 17),
                        axis.title.x = element_text(size = 17),
                        axis.text.y = element_text(size = 15),
                        axis.text.x = element_text(size = 15),
                        text = element_text(size = 16)) 

ggsave("Cond_5.SWC_Graph.jpg", width = 7, height = 4.5)
```

# Mean Differences and multiple comparisons
```{r}
#quantifying mean differences
Cond.CO2TrtmtVar.emm <- emmeans(Cond_5SWC_LME, ~ CO2 * Trtmt * Variety)
Cond.CO2TrtmtVar.emm

#p-values
contrast(Cond.CO2TrtmtVar.emm, "consec", simple = list("CO2", "Trtmt", "Variety"), combine = FALSE, adjust = "none")

#Letters
Cond_means <- aov(Time4$Cond ~ Time4$CO2 * Time4$Trtmt * Time4$Variety)
Cond_posthoc <- TukeyHSD(Cond_means, ordered = TRUE, conf.level = 0.95)
Cond.cld <- multcompLetters4(Cond_means, Cond_posthoc)
Cond.cld
```

-------------------------------

# Linear mixed effects model testing effects of CO2, water deficit (5% SWC), and variety on net assimilation

```{r}
Photo_5SWC_LME <- lme(Photo ~ CO2 * Trtmt * Variety, random = ~1|ID/Leaf, data = Time4)

plot(Photo_5SWC_LME) 
qqnorm(resid(Photo_5SWC_LME, type = "normalized"))

Anova(Photo_5SWC_LME, type = 3)
summary(Photo_5SWC_LME)
```

```{r}
Photomeans_5.SWC <- Time4 %>% 
  group_by(Variety, Trtmt, CO2) %>% 
  summarise(mean_photo = mean(Photo), sd=sd(Photo), N=length(Photo), se=sd/sqrt(N))

Photomeans_5.SWC <- Photomeans_5.SWC %>% 
                  rename(Treatment = Trtmt)

Photo_5.SWC_Graph <- ggplot(Photomeans_5.SWC, aes(x=CO2, y=mean_photo, color=Treatment)) + #fill=Treatment when doing bar graph
  geom_point(size = 6) +
  scale_color_manual(labels = c("WW", "WD"), values = c("deepskyblue3", "indianred1")) +
  geom_errorbar(aes(ymin=mean_photo-se, ymax=mean_photo+se), width=.19) +
  labs(title = "Photosynthesis Day 10") +
  xlab(bquote(~CO[2]~ Concentration~(ppm))) +
  ylab(bquote('net assimilation ('*mu~ 'mol' ~CO[2]~ m^-2~s^-1*')')) +
  scale_fill_manual(labels = c("WW", "WD"), values = c("deepskyblue3", "indianred1")) +
  facet_grid(.~Variety,
             labeller = labeller(Variety = Var.labs, Trtmt = Trtmt.labs)) +
  theme_linedraw() 
Photo_5.SWC_Graph + theme(strip.text.x = element_text(size = 17), 
                        axis.title.y = element_text(size = 17),
                        axis.title.x = element_text(size = 17),
                        axis.text.y = element_text(size = 15),
                        axis.text.x = element_text(size = 15),
                        text = element_text(size = 16)) 

ggsave("Photo_5.SWC_Graph.jpg", width = 7, height = 4.5)
```

# Mean Differences and multiple comparisons
```{r}
#quantifying mean differences
Photo.CO2TrtmtVar.emm <- emmeans(Photo_5SWC_LME, ~ CO2 * Trtmt * Variety)
Photo.CO2TrtmtVar.emm

#p-values
contrast(Photo.CO2TrtmtVar.emm, "consec", simple = list("CO2", "Trtmt", "Variety"), combine = FALSE, adjust = "none")

#Letters
Photo_means <- aov(Time4$Photo ~ Time4$CO2 * Time4$Trtmt * Time4$Variety)
Photo_posthoc <- TukeyHSD(Photo_means, ordered = TRUE, conf.level = 0.95)
Photo.cld <- multcompLetters4(Photo_means, Photo_posthoc)
Photo.cld
```

-------------------------------

# Linear mixed effects model testing effects of CO2, water deficit (5% SWC), and variety on intercellular CO2

```{r}
Ci_5SWC_LME <- lme(Ci ~ CO2 * Trtmt * Variety, random = ~1|ID/Leaf, data = Time4)

plot(Ci_5SWC_LME) 
qqnorm(resid(Cond_5SWC_LME, type = "normalized"))

Anova(Ci_5SWC_LME, type = 3)
summary(Ci_5SWC_LME)

Ci_5SWC_LME2 <- lme(log(Ci+1) ~ CO2 * Trtmt * Variety - CO2:Trtmt:Variety, random = ~1|ID/Leaf, data = Time4) 
# 3-way interaction removed from model because not significant. We proceed with simpler model.

Anova(Ci_5SWC_LME2, type = 3)
summary(Ci_5SWC_LME2)
```

```{r}
Cimeans_5.SWC <- Time4 %>% 
  group_by(Variety, Trtmt, CO2) %>% 
  summarise(mean_Ci = mean(Ci), sd=sd(Ci), N=length(Ci), se=sd/sqrt(N))

Cimeans_5.SWC <- Cimeans_5.SWC %>% 
                  rename(Treatment = Trtmt)

Ci_5.SWC_Graph <- ggplot(Cimeans_5.SWC, aes(x=CO2, y=mean_Ci, color=Treatment)) +
  geom_point(size = 6) +
  geom_errorbar(aes(ymin=mean_Ci-se, ymax=mean_Ci+se), width=.19) +
  scale_color_manual(labels = c("WW", "WD"), values = c("deepskyblue3", "indianred1")) +
  labs(title = "Intercellular CO2 Day 10") +
  xlab(bquote(~CO[2]~ Concentration ~(ppm))) +
  ylab(bquote('Intercellular' ~CO[2]~ '('*mu~ 'mol' ~ mol^-1*')')) +
  facet_grid(.~Variety,
             labeller = labeller(Variety = Var.labs, Trtmt = Trtmt.labs)) +
  theme_linedraw() 
Ci_5.SWC_Graph + theme(strip.text.x = element_text(size = 17), 
                        axis.title.y = element_text(size = 17),
                        axis.title.x = element_text(size = 17),
                        axis.text.y = element_text(size = 15),
                        axis.text.x = element_text(size = 15),
                        text = element_text(size = 16)) 

ggsave("Ci_5.SWC_Graph.jpg", width = 7, height = 4.5)
```

# Mean Differences and multiple comparisons
```{r}
#quantifying mean differences
Ci.CO2TrtmtVar.emm <- emmeans(Ci_5SWC_LME, ~ CO2 * Trtmt * Variety)
Ci.CO2TrtmtVar.emm

#p-values
contrast(Ci.CO2TrtmtVar.emm, "consec", simple = list("CO2", "Trtmt", "Variety"), combine = FALSE, adjust = "none")

#Letters
Ci_means <- aov(Time4$Ci ~ Time4$CO2 * Time4$Trtmt * Time4$Variety)
Ci_posthoc <- TukeyHSD(Ci_means, ordered = TRUE, conf.level = 0.95)
Ci.cld <- multcompLetters4(Ci_means, Ci_posthoc)
Ci.cld
```
