# Supplementary material for: Vitis vinifera L. varieties (cv. Cabernet Sauvignon and Chardonnay) vary in leaf water flux in response to elevated CO2 growing conditions and a gradual water deficit
Source: AoB Plants. 2025 Mar 8;17(2):plaf011. doi: 10.1093/aobpla/plaf011 (PMC12000878; doi:10.1093/aobpla/plaf011)
Supplement: plaf011_suppl_Supplementary_Materials [file plaf011_suppl_supplementary_materials.zip › Data&Code copy/BiomassData.csv]

ID	Variety	CO2	Trtmt	Stalk Dry	Root Dry	Leaf Dry	Stem Dry	Stem Fresh
CS34	Cab	Amb	D	13.8	3.72	1.695	NA	1.4
CS46	Cab	Amb	D	13.6	4.221	1.9	NA	1.1
CS33	Cab	Amb	D	13.9	2.874	1.518	NA	1
CH27	Chardon	Amb	D	11.5	2.737	1.162	NA	0.8
CS41	Cab	Amb	D	10.8	2.988	1.626	NA	1.4
CH28	Chardon	Amb	D	12.2	3.674	1.752	NA	2.4
CS51	Cab	Amb	D	15	3.882	2.653	NA	2
CS48	Cab	Amb	D	13.7	3.789	2.014	NA	1.8
CS53	Cab	Amb	D	12.3	2.852	1.448	NA	1.2
CH47	Chardon	Amb	D	12.9	6.641	2.989	NA	2.3
CS35	Cab	Amb	D	10.2	4.393	2.536	NA	2.9
CS29	Cab	Amb	C	12.1	2.115	2.135	NA	2.2
CH31	Chardon	Amb	C	13.1	2.752	2.091	NA	2.1
CS50	Cab	Amb	C	13.9	4.338	2.546	NA	3
CS54	Cab	Amb	C	11.1	2.845	2.458	NA	2
CH33	Chardon	Amb	C	8.7	1.729	1.484	NA	2.2
CS52	Cab	Amb	C	13.8	2.219	1.898	NA	1.3
CS47	Cab	Amb	C	13.2	4.683	3.942	NA	2.7
CS38	Cab	Amb	C	13	4.352	2.756	NA	3.3
CH43	Chardon	Amb	C	11.1	1.965	1.657	NA	2.3
CS26	Cab	Amb	C	17	4	3.022	NA	1.9
CS32	Cab	Amb	C	NA	NA	1.921	NA	1.7
CS06	Cab	Elev	C	14.1	2.539	2.036	1.202	4.3
CS18	Cab	Elev	C	13.4	3.705	2.867	1.15	4.3
CS07	Cab	Elev	C	11.5	3.627	2.648	1.342	4.7
CS04	Cab	Elev	C	17	4.879	3.63	1.353	4.4
CS12	Cab	Elev	C	10.2	2.6	1.79	1.027	3.6
CS22	Cab	Elev	C	15.5	2.74	2.138	0.735	3.1
CS21	Cab	Elev	D	13.2	3.605	2.209	1.054	3.6
CS09	Cab	Elev	D	11.8	4.188	3.488	1.558	4.8
CS02	Cab	Elev	D	14.9	4.314	2.713	1.452	4.4
CS14	Cab	Elev	D	16.3	5.846	4.537	1.598	5.1
CS01	Cab	Elev	D	15.5	3.684	3.173	1.311	4.2
CS08	Cab	Elev	D	15.3	2.629	2.007	1.19	3.8
CH21	Chardon	Elev	C	15.7	3.541	2.607	0.555	2.4
CH23	Chardon	Elev	C	8.5	1.696	1.01	0.309	1.5
CH24	Chardon	Elev	C	13.4	4.503	2.69	1.028	4.4
CH15	Chardon	Elev	C	13	4.847	2.486	0.805	3.1
CH17	Chardon	Elev	C	14.9	3.733	1.954	0.407	1.9
CH10	Chardon	Elev	C	12.9	3.771	2.223	1.159	4.7
CH04	Chardon	Elev	D	15.4	2.542	1.652	0.415	2.1
CH19	Chardon	Elev	D	16.2	7.654	2.847	1.361	4.7
CH16	Chardon	Elev	D	12.7	4.498	2.268	0.802	3
CH14	Chardon	Elev	D	10.4	6.954	2.63	0.855	3.5
CH11	Chardon	Elev	D	10	4.109	1.406	0.823	3.1
CH07	Chardon	Elev	D	13.6	1.874	1.186	0.352	1.7
