# Supplementary material for: Vitis vinifera L. varieties (cv. Cabernet Sauvignon and Chardonnay) vary in leaf water flux in response to elevated CO2 growing conditions and a gradual water deficit
Source: AoB Plants. 2025 Mar 8;17(2):plaf011. doi: 10.1093/aobpla/plaf011 (PMC12000878; doi:10.1093/aobpla/plaf011)
Supplement: plaf011_suppl_Supplementary_Materials [file plaf011_suppl_supplementary_materials.zip › Data&Code copy/TranspPerUnitLeafArea.csv]

ID	Variety	CO2	Trtmt	Day	FC	LeafCount	TotLeafArea	AvgLeafArea	Transp24hr	LeafA.Transp
CS26	Cab	Amb	C	1	100	20	539.06	26.95	85.2	0.158
CS29	Cab	Amb	C	1	100	15	450.58	30.04	79.5	0.176
CS32	Cab	Amb	C	1	100	14	409.22	29.23	91.3	0.223
CS38	Cab	Amb	C	1	100	14	496.08	35.43	86.3	0.174
CS47	Cab	Amb	C	1	100	26	731.21	28.12	125.7	0.172
CS50	Cab	Amb	C	1	100	19	486.74	25.62	111.6	0.229
CS52	Cab	Amb	C	1	100	17	382.82	22.52	95.4	0.249
CS54	Cab	Amb	C	1	100	21	473.66	22.56	102.6	0.217
CH31	Chard	Amb	C	1	100	17	374.31	22.02	102.9	0.275
CH33	Chard	Amb	C	1	100	10	310.95	31.09	64.4	0.207
CH43	Chard	Amb	C	1	100	16	328.33	20.52	93.2	0.284
CS33	Cab	Amb	D	1	100	16	300.24	18.77	102	0.34
CS34	Cab	Amb	D	1	100	19	365.15	19.22	107	0.293
CS35	Cab	Amb	D	1	100	12	481.68	40.14	115.4	0.24
CS41	Cab	Amb	D	1	100	14	321.7	22.98	100	0.311
CS46	Cab	Amb	D	1	100	24	474.97	19.79	105.9	0.223
CS48	Cab	Amb	D	1	100	21	451.32	21.49	102.6	0.227
CS51	Cab	Amb	D	1	100	16	492.95	30.81	75.6	0.153
CS53	Cab	Amb	D	1	100	13	320.23	24.63	88.9	0.278
CH27	Chard	Amb	D	1	100	11	227.34	20.67	91.4	0.402
CH28	Chard	Amb	D	1	100	14	337.63	24.12	103.6	0.307
CH47	Chard	Amb	D	1	100	12	500.74	41.73	112.1	0.224
CS04	Cab	Elev	C	1	100	24	730.38	30.43	153.6	0.21
CS06	Cab	Elev	C	1	100	13	497.42	38.26	130.1	0.262
CS07	Cab	Elev	C	1	100	21	592.09	28.19	148.7	0.251
CS12	Cab	Elev	C	1	100	13	426.96	32.84	111.5	0.261
CS18	Cab	Elev	C	1	100	23	631.2	27.44	147.5	0.234
CS22	Cab	Elev	C	1	100	13	443.32	34.1	117.2	0.264
CH10	Chard	Elev	C	1	100	19	619.38	32.6	158.4	0.256
CH15	Chard	Elev	C	1	100	21	591.38	28.16	148.8	0.252
CH17	Chard	Elev	C	1	100	14	526.36	37.6	136.8	0.26
CH21	Chard	Elev	C	1	100	16	601.58	37.6	221	0.367
CH23	Chard	Elev	C	1	100	7	302.44	43.21	77.8	0.257
CH24	Chard	Elev	C	1	100	12	531.03	44.25	150	0.282
CS01	Cab	Elev	D	1	100	18	645.97	35.89	133.8	0.207
CS02	Cab	Elev	D	1	100	24	618.22	25.76	148.3	0.24
CS08	Cab	Elev	D	1	100	12	518.35	43.2	118.4	0.228
CS09	Cab	Elev	D	1	100	23	746.1	32.44	151.8	0.203
CS14	Cab	Elev	D	1	100	35	887.91	25.37	150.1	0.169
CS21	Cab	Elev	D	1	100	15	476.75	31.78	126.7	0.266
CH04	Chard	Elev	D	1	100	23	449.66	19.55	136.1	0.303
CH07	Chard	Elev	D	1	100	17	330.96	19.47	107.4	0.325
CH11	Chard	Elev	D	1	100	20	381.49	19.07	112.4	0.295
CH14	Chard	Elev	D	1	100	25	656.08	26.24	146.6	0.223
CH16	Chard	Elev	D	1	100	12	462.48	38.54	121.9	0.264
CH19	Chard	Elev	D	1	100	20	624.92	31.25	143.6	0.23
CS26	Cab	Amb	C	2	95	20	539.06	26.95	81.845	0.152
CS29	Cab	Amb	C	2	95	15	450.58	30.04	74.69	0.166
CS32	Cab	Amb	C	2	95	14	409.22	29.23	68.54	0.167
CS38	Cab	Amb	C	2	95	14	496.08	35.43	86.355	0.174
CS47	Cab	Amb	C	2	95	26	731.21	28.12	95.65	0.131
CS50	Cab	Amb	C	2	95	19	486.74	25.62	84.52	0.174
CS52	Cab	Amb	C	2	95	17	382.82	22.52	75.185	0.196
CS54	Cab	Amb	C	2	95	21	473.66	22.56	80.12	0.169
CH31	Chard	Amb	C	2	95	17	374.31	22.02	81.745	0.218
CH33	Chard	Amb	C	2	95	10	310.95	31.09	66.735	0.215
CH43	Chard	Amb	C	2	95	16	328.33	20.52	68.01	0.207
CS33	Cab	Amb	D	2	95	16	300.24	18.77	75.69	0.252
CS34	Cab	Amb	D	2	95	19	365.15	19.22	78.5	0.215
CS35	Cab	Amb	D	2	95	12	481.68	40.14	83.855	0.174
CS41	Cab	Amb	D	2	95	14	321.7	22.98	74.13	0.23
CS46	Cab	Amb	D	2	95	24	474.97	19.79	83.735	0.176
CS48	Cab	Amb	D	2	95	21	451.32	21.49	76.935	0.17
CS51	Cab	Amb	D	2	95	16	492.95	30.81	78.985	0.16
CS53	Cab	Amb	D	2	95	13	320.23	24.63	63.895	0.2
CH27	Chard	Amb	D	2	95	11	227.34	20.67	67.12	0.295
CH28	Chard	Amb	D	2	95	14	337.63	24.12	75.08	0.222
CH47	Chard	Amb	D	2	95	12	500.74	41.73	103.74	0.207
CS04	Cab	Elev	C	2	95	24	730.38	30.43	81	0.111
CS06	Cab	Elev	C	2	95	13	497.42	38.26	60.72	0.122
CS07	Cab	Elev	C	2	95	21	592.09	28.19	78.83	0.133
CS12	Cab	Elev	C	2	95	13	426.96	32.84	65.82	0.154
CS18	Cab	Elev	C	2	95	23	631.2	27.44	75.83	0.12
CS22	Cab	Elev	C	2	95	13	443.32	34.1	70.335	0.159
CH10	Chard	Elev	C	2	95	19	619.38	32.6	91.31	0.147
CH15	Chard	Elev	C	2	95	21	591.38	28.16	82.84	0.14
CH17	Chard	Elev	C	2	95	14	526.36	37.6	79.275	0.151
CH21	Chard	Elev	C	2	95	16	601.58	37.6	53.56	0.089
CH23	Chard	Elev	C	2	95	7	302.44	43.21	54.1	0.179
CH24	Chard	Elev	C	2	95	12	531.03	44.25	87.48	0.165
CS01	Cab	Elev	D	2	95	18	645.97	35.89	79.595	0.123
CS02	Cab	Elev	D	2	95	24	618.22	25.76	87.025	0.141
CS08	Cab	Elev	D	2	95	12	518.35	43.2	72.655	0.14
CS09	Cab	Elev	D	2	95	23	746.1	32.44	149.255	0.2
CS14	Cab	Elev	D	2	95	35	887.91	25.37	88.005	0.099
CS21	Cab	Elev	D	2	95	15	476.75	31.78	20.72	0.043
CH04	Chard	Elev	D	2	95	23	449.66	19.55	78.945	0.176
CH07	Chard	Elev	D	2	95	17	330.96	19.47	63.54	0.192
CH11	Chard	Elev	D	2	95	20	381.49	19.07	66.01	0.173
CH14	Chard	Elev	D	2	95	25	656.08	26.24	88.37	0.135
CH16	Chard	Elev	D	2	95	12	462.48	38.54	73.87	0.16
CH19	Chard	Elev	D	2	95	20	624.92	31.25	90.845	0.145
CS26	Cab	Amb	C	4	95	20	539.06	26.95	83.245	0.154
CS29	Cab	Amb	C	4	95	15	450.58	30.04	76.29	0.169
CS32	Cab	Amb	C	4	95	14	409.22	29.23	66.64	0.163
CS38	Cab	Amb	C	4	95	14	496.08	35.43	85.755	0.173
CS47	Cab	Amb	C	4	95	26	731.21	28.12	91.55	0.125
CS50	Cab	Amb	C	4	95	19	486.74	25.62	85.02	0.175
CS52	Cab	Amb	C	4	95	17	382.82	22.52	71.185	0.186
CS54	Cab	Amb	C	4	95	21	473.66	22.56	81.42	0.172
CH31	Chard	Amb	C	4	95	17	374.31	22.02	82.945	0.222
CH33	Chard	Amb	C	4	95	10	310.95	31.09	117.735	0.379
CH43	Chard	Amb	C	4	95	16	328.33	20.52	68.71	0.209
CS33	Cab	Amb	D	4	90	16	300.24	18.77	74.48	0.248
CS34	Cab	Amb	D	4	90	19	365.15	19.22	70.8	0.194
CS35	Cab	Amb	D	4	90	12	481.68	40.14	81.71	0.17
CS41	Cab	Amb	D	4	90	14	321.7	22.98	68.96	0.214
CS46	Cab	Amb	D	4	90	24	474.97	19.79	79.77	0.168
CS48	Cab	Amb	D	4	90	21	451.32	21.49	71.97	0.159
CS51	Cab	Amb	D	4	90	16	492.95	30.81	75.17	0.152
CS53	Cab	Amb	D	4	90	13	320.23	24.63	61.59	0.192
CH27	Chard	Amb	D	4	90	11	227.34	20.67	30.84	0.136
CH28	Chard	Amb	D	4	90	14	337.63	24.12	72.96	0.216
CH47	Chard	Amb	D	4	90	12	500.74	41.73	94.38	0.188
CS04	Cab	Elev	C	4	95	24	730.38	30.43	76	0.104
CS06	Cab	Elev	C	4	95	13	497.42	38.26	78.22	0.157
CS07	Cab	Elev	C	4	95	21	592.09	28.19	76.93	0.13
CS12	Cab	Elev	C	4	95	13	426.96	32.84	65.62	0.154
CS18	Cab	Elev	C	4	95	23	631.2	27.44	76.03	0.12
CS22	Cab	Elev	C	4	95	13	443.32	34.1	65.335	0.147
CH10	Chard	Elev	C	4	95	19	619.38	32.6	87.31	0.141
CH15	Chard	Elev	C	4	95	21	591.38	28.16	79.24	0.134
CH17	Chard	Elev	C	4	95	14	526.36	37.6	70.475	0.134
CH21	Chard	Elev	C	4	95	16	601.58	37.6	98.86	0.164
CH23	Chard	Elev	C	4	95	7	302.44	43.21	50.725	0.168
CH24	Chard	Elev	C	4	95	12	531.03	44.25	85.28	0.161
CS01	Cab	Elev	D	4	90	18	645.97	35.89	70.69	0.109
CS02	Cab	Elev	D	4	90	24	618.22	25.76	78.05	0.126
CS08	Cab	Elev	D	4	90	12	518.35	43.2	64.11	0.124
CS09	Cab	Elev	D	4	90	23	746.1	32.44	81.21	0.109
CS14	Cab	Elev	D	4	90	35	887.91	25.37	78.41	0.088
CS21	Cab	Elev	D	4	90	15	476.75	31.78	75.74	0.159
CH04	Chard	Elev	D	4	90	23	449.66	19.55	73.59	0.164
CH07	Chard	Elev	D	4	90	17	330.96	19.47	56.38	0.17
CH11	Chard	Elev	D	4	90	20	381.49	19.07	61.22	0.16
CH14	Chard	Elev	D	4	90	25	656.08	26.24	78.04	0.119
CH16	Chard	Elev	D	4	90	12	462.48	38.54	66.54	0.144
CH19	Chard	Elev	D	4	90	20	624.92	31.25	78.39	0.125
CS26	Cab	Amb	C	6	95	20	539.06	26.95	76.845	0.143
CS29	Cab	Amb	C	6	95	15	450.58	30.04	70.89	0.157
CS32	Cab	Amb	C	6	95	14	409.22	29.23	61.84	0.151
CS38	Cab	Amb	C	6	95	14	496.08	35.43	80.255	0.162
CS47	Cab	Amb	C	6	95	26	731.21	28.12	87.65	0.12
CS50	Cab	Amb	C	6	95	19	486.74	25.62	81.92	0.168
CS52	Cab	Amb	C	6	95	17	382.82	22.52	68.685	0.179
CS54	Cab	Amb	C	6	95	21	473.66	22.56	75.92	0.16
CH31	Chard	Amb	C	6	95	17	374.31	22.02	83.045	0.222
CH33	Chard	Amb	C	6	95	10	310.95	31.09	76.135	0.245
CH43	Chard	Amb	C	6	95	16	328.33	20.52	71.91	0.219
CS33	Cab	Amb	D	6	85	16	300.24	18.77	65.17	0.217
CS34	Cab	Amb	D	6	85	19	365.15	19.22	59.6	0.163
CS35	Cab	Amb	D	6	85	12	481.68	40.14	72.565	0.151
CS41	Cab	Amb	D	6	85	14	321.7	22.98	60.29	0.187
CS46	Cab	Amb	D	6	85	24	474.97	19.79	72.605	0.153
CS48	Cab	Amb	D	6	85	21	451.32	21.49	63.305	0.14
CS51	Cab	Amb	D	6	85	16	492.95	30.81	66.055	0.134
CS53	Cab	Amb	D	6	85	13	320.23	24.63	56.185	0.175
CH27	Chard	Amb	D	6	85	11	227.34	20.67	50.4	0.222
CH28	Chard	Amb	D	6	85	14	337.63	24.12	64.24	0.19
CH47	Chard	Amb	D	6	85	12	500.74	41.73	82.22	0.164
CS04	Cab	Elev	C	6	95	24	730.38	30.43	73.4	0.1
CS06	Cab	Elev	C	6	95	13	497.42	38.26	73.92	0.149
CS07	Cab	Elev	C	6	95	21	592.09	28.19	74.93	0.127
CS12	Cab	Elev	C	6	95	13	426.96	32.84	60.92	0.143
CS18	Cab	Elev	C	6	95	23	631.2	27.44	73.63	0.117
CS22	Cab	Elev	C	6	95	13	443.32	34.1	64.935	0.146
CH10	Chard	Elev	C	6	95	19	619.38	32.6	86.41	0.14
CH15	Chard	Elev	C	6	95	21	591.38	28.16	78.94	0.133
CH17	Chard	Elev	C	6	95	14	526.36	37.6	69.675	0.132
CH21	Chard	Elev	C	6	95	16	601.58	37.6	97.36	0.162
CH23	Chard	Elev	C	6	95	7	302.44	43.21	51.725	0.171
CH24	Chard	Elev	C	6	95	12	531.03	44.25	84.18	0.159
CS01	Cab	Elev	D	6	85	18	645.97	35.89	59.085	0.091
CS02	Cab	Elev	D	6	85	24	618.22	25.76	63.975	0.103
CS08	Cab	Elev	D	6	85	12	518.35	43.2	54.565	0.105
CS09	Cab	Elev	D	6	85	23	746.1	32.44	68.465	0.092
CS14	Cab	Elev	D	6	85	35	887.91	25.37	63.615	0.072
CS21	Cab	Elev	D	6	85	15	476.75	31.78	65.16	0.137
CH04	Chard	Elev	D	6	85	23	449.66	19.55	64.135	0.143
CH07	Chard	Elev	D	6	85	17	330.96	19.47	51.12	0.154
CH11	Chard	Elev	D	6	85	20	381.49	19.07	58.33	0.153
CH14	Chard	Elev	D	6	85	25	656.08	26.24	67.21	0.102
CH16	Chard	Elev	D	6	85	12	462.48	38.54	58.71	0.127
CH19	Chard	Elev	D	6	85	20	624.92	31.25	69.135	0.111
CS26	Cab	Amb	C	8	95	20	539.06	26.95	87.545	0.162
CS29	Cab	Amb	C	8	95	15	450.58	30.04	79.79	0.177
CS32	Cab	Amb	C	8	95	14	409.22	29.23	73.04	0.178
CS38	Cab	Amb	C	8	95	14	496.08	35.43	91.155	0.184
CS47	Cab	Amb	C	8	95	26	731.21	28.12	101.15	0.138
CS50	Cab	Amb	C	8	95	19	486.74	25.62	91.22	0.187
CS52	Cab	Amb	C	8	95	17	382.82	22.52	74.185	0.194
CS54	Cab	Amb	C	8	95	21	473.66	22.56	86.12	0.182
CH31	Chard	Amb	C	8	95	17	374.31	22.02	87.445	0.234
CH33	Chard	Amb	C	8	95	10	310.95	31.09	73.535	0.236
CH43	Chard	Amb	C	8	95	16	328.33	20.52	77.01	0.235
CS33	Cab	Amb	D	8	80	16	300.24	18.77	58.26	0.194
CS34	Cab	Amb	D	8	80	19	365.15	19.22	53.1	0.145
CS35	Cab	Amb	D	8	80	12	481.68	40.14	63.12	0.131
CS41	Cab	Amb	D	8	80	14	321.7	22.98	56.22	0.175
CS46	Cab	Amb	D	8	80	24	474.97	19.79	67.24	0.142
CS48	Cab	Amb	D	8	80	21	451.32	21.49	55.14	0.122
CS51	Cab	Amb	D	8	80	16	492.95	30.81	58.04	0.118
CS53	Cab	Amb	D	8	80	13	320.23	24.63	54.28	0.17
CH27	Chard	Amb	D	8	80	11	227.34	20.67	47.4	0.209
CH28	Chard	Amb	D	8	80	14	337.63	24.12	57.82	0.171
CH47	Chard	Amb	D	8	80	12	500.74	41.73	72.36	0.145
CS04	Cab	Elev	C	8	95	24	730.38	30.43	80.9	0.111
CS06	Cab	Elev	C	8	95	13	497.42	38.26	80.32	0.161
CS07	Cab	Elev	C	8	95	21	592.09	28.19	82.43	0.139
CS12	Cab	Elev	C	8	95	13	426.96	32.84	72.82	0.171
CS18	Cab	Elev	C	8	95	23	631.2	27.44	82.53	0.131
CS22	Cab	Elev	C	8	95	13	443.32	34.1	74.635	0.168
CH10	Chard	Elev	C	8	95	19	619.38	32.6	98.21	0.159
CH15	Chard	Elev	C	8	95	21	591.38	28.16	95.04	0.161
CH17	Chard	Elev	C	8	95	14	526.36	37.6	81.475	0.155
CH21	Chard	Elev	C	8	95	16	601.58	37.6	111.66	0.186
CH23	Chard	Elev	C	8	95	7	302.44	43.21	58.625	0.194
CH24	Chard	Elev	C	8	95	12	531.03	44.25	98.58	0.186
CS01	Cab	Elev	D	8	80	18	645.97	35.89	55.18	0.085
CS02	Cab	Elev	D	8	80	24	618.22	25.76	62.7	0.101
CS08	Cab	Elev	D	8	80	12	518.35	43.2	51.82	0.1
CS09	Cab	Elev	D	8	80	23	746.1	32.44	58.72	0.079
CS14	Cab	Elev	D	8	80	35	887.91	25.37	56.72	0.064
CS21	Cab	Elev	D	8	80	15	476.75	31.78	59.98	0.126
CH04	Chard	Elev	D	8	80	23	449.66	19.55	56.58	0.126
CH07	Chard	Elev	D	8	80	17	330.96	19.47	43.26	0.131
CH11	Chard	Elev	D	8	80	20	381.49	19.07	52.94	0.139
CH14	Chard	Elev	D	8	80	25	656.08	26.24	65.88	0.1
CH16	Chard	Elev	D	8	80	12	462.48	38.54	58.38	0.126
CH19	Chard	Elev	D	8	80	20	624.92	31.25	63.78	0.102
CS26	Cab	Amb	C	10	95	20	539.06	26.95	85.545	0.159
CS29	Cab	Amb	C	10	95	15	450.58	30.04	75.79	0.168
CS32	Cab	Amb	C	10	95	14	409.22	29.23	71.84	0.176
CS38	Cab	Amb	C	10	95	14	496.08	35.43	91.255	0.184
CS47	Cab	Amb	C	10	95	26	731.21	28.12	99.35	0.136
CS50	Cab	Amb	C	10	95	19	486.74	25.62	88.82	0.182
CS52	Cab	Amb	C	10	95	17	382.82	22.52	73.585	0.192
CS54	Cab	Amb	C	10	95	21	473.66	22.56	83.92	0.177
CH31	Chard	Amb	C	10	95	17	374.31	22.02	87.045	0.233
CH33	Chard	Amb	C	10	95	10	310.95	31.09	89.735	0.289
CH43	Chard	Amb	C	10	95	16	328.33	20.52	78.11	0.238
CS33	Cab	Amb	D	10	75	16	300.24	18.77	40.55	0.135
CS34	Cab	Amb	D	10	75	19	365.15	19.22	37	0.101
CS35	Cab	Amb	D	10	75	12	481.68	40.14	44.775	0.093
CS41	Cab	Amb	D	10	75	14	321.7	22.98	42.35	0.132
CS46	Cab	Amb	D	10	75	24	474.97	19.79	51.575	0.109
CS48	Cab	Amb	D	10	75	21	451.32	21.49	39.775	0.088
CS51	Cab	Amb	D	10	75	16	492.95	30.81	43.425	0.088
CS53	Cab	Amb	D	10	75	13	320.23	24.63	45.775	0.143
CH27	Chard	Amb	D	10	75	11	227.34	20.67	36.5	0.161
CH28	Chard	Amb	D	10	75	14	337.63	24.12	43.9	0.13
CH47	Chard	Amb	D	10	75	12	500.74	41.73	48	0.096
CS04	Cab	Elev	C	10	95	24	730.38	30.43	68.7	0.094
CS06	Cab	Elev	C	10	95	13	497.42	38.26	69.92	0.141
CS07	Cab	Elev	C	10	95	21	592.09	28.19	71.83	0.121
CS12	Cab	Elev	C	10	95	13	426.96	32.84	62.02	0.145
CS18	Cab	Elev	C	10	95	23	631.2	27.44	71.63	0.113
CS22	Cab	Elev	C	10	95	13	443.32	34.1	66.935	0.151
CH10	Chard	Elev	C	10	95	19	619.38	32.6	80.91	0.131
CH15	Chard	Elev	C	10	95	21	591.38	28.16	77.04	0.13
CH17	Chard	Elev	C	10	95	14	526.36	37.6	67.875	0.129
CH21	Chard	Elev	C	10	95	16	601.58	37.6	96.16	0.16
CH23	Chard	Elev	C	10	95	7	302.44	43.21	51.025	0.169
CH24	Chard	Elev	C	10	95	12	531.03	44.25	82.98	0.156
CS01	Cab	Elev	D	10	75	18	645.97	35.89	37.2	0.058
CS02	Cab	Elev	D	10	75	24	618.22	25.76	41.025	0.066
CS08	Cab	Elev	D	10	75	12	518.35	43.2	37.6	0.073
CS09	Cab	Elev	D	10	75	23	746.1	32.44	37.875	0.051
CS14	Cab	Elev	D	10	75	35	887.91	25.37	36.4	0.041
CS21	Cab	Elev	D	10	75	15	476.75	31.78	38.8	0.081
CH04	Chard	Elev	D	10	75	23	449.66	19.55	39.425	0.088
CH07	Chard	Elev	D	10	75	17	330.96	19.47	30.4	0.092
CH11	Chard	Elev	D	10	75	20	381.49	19.07	38.6	0.101
CH14	Chard	Elev	D	10	75	25	656.08	26.24	43.45	0.066
CH16	Chard	Elev	D	10	75	12	462.48	38.54	40.35	0.087
CH19	Chard	Elev	D	10	75	20	624.92	31.25	38.925	0.062
CS26	Cab	Amb	C	12	95	20	539.06	26.95	83.245	0.154
CS29	Cab	Amb	C	12	95	15	450.58	30.04	73.59	0.163
CS32	Cab	Amb	C	12	95	14	409.22	29.23	70.94	0.173
CS38	Cab	Amb	C	12	95	14	496.08	35.43	89.255	0.18
CS47	Cab	Amb	C	12	95	26	731.21	28.12	96.65	0.132
CS50	Cab	Amb	C	12	95	19	486.74	25.62	86.72	0.178
CS52	Cab	Amb	C	12	95	17	382.82	22.52	72.685	0.19
CS54	Cab	Amb	C	12	95	21	473.66	22.56	85.12	0.18
CH31	Chard	Amb	C	12	95	17	374.31	22.02	85.545	0.229
CH33	Chard	Amb	C	12	95	10	310.95	31.09	89.435	0.288
CH43	Chard	Amb	C	12	95	16	328.33	20.52	80.41	0.245
CS33	Cab	Amb	D	12	70	16	300.24	18.77	28.4	0.095
CS34	Cab	Amb	D	12	70	19	365.15	19.22	26	0.071
CS35	Cab	Amb	D	12	70	12	481.68	40.14	28.5	0.059
CS41	Cab	Amb	D	12	70	14	321.7	22.98	29.8	0.093
CS46	Cab	Amb	D	12	70	24	474.97	19.79	32.8	0.069
CS48	Cab	Amb	D	12	70	21	451.32	21.49	27.9	0.062
CS51	Cab	Amb	D	12	70	16	492.95	30.81	29	0.059
CS53	Cab	Amb	D	12	70	13	320.23	24.63	34.87	0.109
CH27	Chard	Amb	D	12	70	11	227.34	20.67	26.8	0.118
CH28	Chard	Amb	D	12	70	14	337.63	24.12	26.8	0.079
CH47	Chard	Amb	D	12	70	12	500.74	41.73	27	0.054
CS04	Cab	Elev	C	12	95	24	730.38	30.43	68.4	0.094
CS06	Cab	Elev	C	12	95	13	497.42	38.26	70.32	0.141
CS07	Cab	Elev	C	12	95	21	592.09	28.19	72.33	0.122
CS12	Cab	Elev	C	12	95	13	426.96	32.84	61.32	0.144
CS18	Cab	Elev	C	12	95	23	631.2	27.44	75.63	0.12
CS22	Cab	Elev	C	12	95	13	443.32	34.1	70.135	0.158
CH10	Chard	Elev	C	12	95	19	619.38	32.6	85.01	0.137
CH15	Chard	Elev	C	12	95	21	591.38	28.16	82.64	0.14
CH17	Chard	Elev	C	12	95	14	526.36	37.6	71.275	0.135
CH21	Chard	Elev	C	12	95	16	601.58	37.6	98.46	0.164
CH23	Chard	Elev	C	12	95	7	302.44	43.21	52.025	0.172
CH24	Chard	Elev	C	12	95	12	531.03	44.25	86.58	0.163
CS01	Cab	Elev	D	12	70	18	645.97	35.89	27.7	0.043
CS02	Cab	Elev	D	12	70	24	618.22	25.76	30.7	0.05
CS08	Cab	Elev	D	12	70	12	518.35	43.2	30.1	0.058
CS09	Cab	Elev	D	12	70	23	746.1	32.44	28.9	0.039
CS14	Cab	Elev	D	12	70	35	887.91	25.37	26.3	0.03
CS21	Cab	Elev	D	12	70	15	476.75	31.78	27.4	0.057
CH04	Chard	Elev	D	12	70	23	449.66	19.55	28	0.062
CH07	Chard	Elev	D	12	70	17	330.96	19.47	24.4	0.074
CH11	Chard	Elev	D	12	70	20	381.49	19.07	31.6	0.083
CH14	Chard	Elev	D	12	70	25	656.08	26.24	31.4	0.048
CH16	Chard	Elev	D	12	70	12	462.48	38.54	33.2	0.072
CH19	Chard	Elev	D	12	70	20	624.92	31.25	23.9	0.038
CS26	Cab	Amb	C	13	95	20	539.06	26.95	91.845	0.17
CS29	Cab	Amb	C	13	95	15	450.58	30.04	78.59	0.174
CS32	Cab	Amb	C	13	95	14	409.22	29.23	76.44	0.187
CS38	Cab	Amb	C	13	95	14	496.08	35.43	97.855	0.197
CS47	Cab	Amb	C	13	95	26	731.21	28.12	91.35	0.125
CS50	Cab	Amb	C	13	95	19	486.74	25.62	97.72	0.201
CS52	Cab	Amb	C	13	95	17	382.82	22.52	76.685	0.2
CS54	Cab	Amb	C	13	95	21	473.66	22.56	85.32	0.18
CH31	Chard	Amb	C	13	95	17	374.31	22.02	87.745	0.234
CH33	Chard	Amb	C	13	95	10	310.95	31.09	93.535	0.301
CH43	Chard	Amb	C	13	95	16	328.33	20.52	80.11	0.244
CS33	Cab	Amb	D	13	65	16	300.24	18.77	26.2	0.087
CS34	Cab	Amb	D	13	65	19	365.15	19.22	25.6	0.07
CS35	Cab	Amb	D	13	65	12	481.68	40.14	27.1	0.056
CS41	Cab	Amb	D	13	65	14	321.7	22.98	29.7	0.092
CS46	Cab	Amb	D	13	65	24	474.97	19.79	31	0.065
CS48	Cab	Amb	D	13	65	21	451.32	21.49	28.2	0.062
CS51	Cab	Amb	D	13	65	16	492.95	30.81	28.4	0.058
CS53	Cab	Amb	D	13	65	13	320.23	24.63	34.2	0.107
CH27	Chard	Amb	D	13	65	11	227.34	20.67	28	0.123
CH28	Chard	Amb	D	13	65	14	337.63	24.12	25.1	0.074
CH47	Chard	Amb	D	13	65	12	500.74	41.73	25	0.05
CS04	Cab	Elev	C	13	95	24	730.38	30.43	68.6	0.094
CS06	Cab	Elev	C	13	95	13	497.42	38.26	65.62	0.132
CS07	Cab	Elev	C	13	95	21	592.09	28.19	69.93	0.118
CS12	Cab	Elev	C	13	95	13	426.96	32.84	58.42	0.137
CS18	Cab	Elev	C	13	95	23	631.2	27.44	72.63	0.115
CS22	Cab	Elev	C	13	95	13	443.32	34.1	71.035	0.16
CH10	Chard	Elev	C	13	95	19	619.38	32.6	88.31	0.143
CH15	Chard	Elev	C	13	95	21	591.38	28.16	93.54	0.158
CH17	Chard	Elev	C	13	95	14	526.36	37.6	79.275	0.151
CH21	Chard	Elev	C	13	95	16	601.58	37.6	101.26	0.168
CH23	Chard	Elev	C	13	95	7	302.44	43.21	57.325	0.19
CH24	Chard	Elev	C	13	95	12	531.03	44.25	90.18	0.17
CS01	Cab	Elev	D	13	65	18	645.97	35.89	20.6	0.032
CS02	Cab	Elev	D	13	65	24	618.22	25.76	23	0.037
CS08	Cab	Elev	D	13	65	12	518.35	43.2	22	0.042
CS09	Cab	Elev	D	13	65	23	746.1	32.44	21	0.028
CS14	Cab	Elev	D	13	65	35	887.91	25.37	19.1	0.022
CS21	Cab	Elev	D	13	65	15	476.75	31.78	20.3	0.043
CH04	Chard	Elev	D	13	65	23	449.66	19.55	21.3	0.047
CH07	Chard	Elev	D	13	65	17	330.96	19.47	18.7	0.057
CH11	Chard	Elev	D	13	65	20	381.49	19.07	22.4	0.059
CH14	Chard	Elev	D	13	65	25	656.08	26.24	23.8	0.036
CH16	Chard	Elev	D	13	65	12	462.48	38.54	27.5	0.059
CH19	Chard	Elev	D	13	65	20	624.92	31.25	17.8	0.028
