# Supplementary material for: Vitis vinifera L. varieties (cv. Cabernet Sauvignon and Chardonnay) vary in leaf water flux in response to elevated CO2 growing conditions and a gradual water deficit
Source: AoB Plants. 2025 Mar 8;17(2):plaf011. doi: 10.1093/aobpla/plaf011 (PMC12000878; doi:10.1093/aobpla/plaf011)
Supplement: plaf011_suppl_Supplementary_Materials [file plaf011_suppl_supplementary_materials.zip › Data&Code copy/GasExchangeData_410ppm.csv]

ID	Variety	CO2	Log	Leaf	Photo	Cond	Ci	Transp	Trtmt	Type	Canopy	Date	Irrigation
CH43	Chard	Amb	1	a	7.91	0.292	335	3.73	C	shade	low	7.3	100
CH43	Chard	Amb	2	b	8.57	0.309	335	3.9	C	sun	top	7.3	100
CH28	Chard	Amb	3	a	7.05	0.225	333	3.32	D	shade	low	7.3	100
CH28	Chard	Amb	4	b	12.5	0.339	309	4.07	D	sun	top	7.3	100
CH47	Chard	Amb	5	a	11.7	0.258	298	3.56	D	shade	top	7.3	100
CH47	Chard	Amb	6	b	12.3	0.303	304	3.85	D	sun	top	7.3	100
CS47	Cab	Amb	7	a	9	0.15	281	2.54	C	shade	low	7.3	100
CS47	Cab	Amb	8	b	7.5	0.164	304	2.67	C	sun	top	7.3	100
CS54	Cab	Amb	9	a	10.7	0.291	316	3.58	C	shade	top	7.3	100
CS54	Cab	Amb	10	b	4.88	0.111	316	2.02	C	sun	top	7.3	100
CH33	Chard	Amb	11	a	13.3	0.339	305	4.03	C	shade	top	7.3	100
CH33	Chard	Amb	12	b	13.9	0.465	320	4.57	C	sun	top	7.3	100
CH27	Chard	Amb	13	a	10.5	0.423	337	4.39	D	sun	top	7.3	100
CH27	Chard	Amb	14	b	16.7	0.573	312	4.91	D	sun	top	7.3	100
CH31	Chard	Amb	15	a	13.3	0.565	328	4.89	C	shade	top	7.3	100
CH31	Chard	Amb	16	b	10.3	0.514	343	4.73	C	sun	top	7.3	100
CS33	Cab	Amb	17	a	9.83	0.162	279	2.67	D	shade	top	7.3	100
CS33	Cab	Amb	18	b	8.77	0.116	255	2.15	D	sun	top	7.3	100
CS46	Cab	Amb	19	a	14.3	0.318	294	3.91	D	shade	mid	7.3	100
CS46	Cab	Amb	20	b	10.5	0.223	300	3.24	D	sun	low	7.3	100
CS32	Cab	Amb	21	a	10.9	0.219	294	3.24	C	shade	mid	7.3	100
CS32	Cab	Amb	22	b	8.52	0.181	304	2.84	C	sun	top	7.3	100
CS52	Cab	Amb	23	a	10.2	0.213	297	3.14	C	shade	top	7.3	100
CS52	Cab	Amb	24	b	8.98	0.274	324	3.58	C	sun	mid	7.3	100
CS26	Cab	Amb	25	a	10.7	0.211	292	3.21	C	shade	top	7.3	100
CS26	Cab	Amb	26	b	5.68	0.158	326	2.63	C	sun	low	7.3	100
CS50	Cab	Amb	27	a	9.88	0.203	294	3.08	C	shade	top	7.3	100
CS50	Cab	Amb	28	b	9.04	0.172	292	2.8	C	sun	top	7.3	100
CS29	Cab	Amb	29	a	9.54	0.202	300	3.11	C	shade	mid	7.3	100
CS29	Cab	Amb	30	b	8.34	0.153	288	2.6	C	sun	top	7.3	100
CS48	Cab	Amb	31	a	13	0.219	272	3.28	D	shade	top	7.3	100
CS48	Cab	Amb	32	b	13.7	0.242	274	3.42	D	sun	mid	7.3	100
CS35	Cab	Amb	33	a	11.3	0.219	290	3.27	D	shade	top	7.3	100
CS35	Cab	Amb	34	b	11.4	0.197	277	3.11	D	sun	top	7.3	100
CS34	Cab	Amb	35	a	10.8	0.251	304	3.46	D	shade	top	7.3	100
CS34	Cab	Amb	36	b	8.48	0.155	288	2.59	D	sun	top	7.3	100
CS51	Cab	Amb	37	a	5.38	0.171	333	2.85	D	shade	low	7.3	100
CS51	Cab	Amb	38	b	8.03	0.123	273	2.29	D	sun	top	7.3	100
CS41	Cab	Amb	39	a	12.1	0.307	306	3.89	D	shade	top	7.3	100
CS41	Cab	Amb	40	b	11	0.246	297	3.46	D	sun	top	7.3	100
CS53	Cab	Amb	1	a	5.37	0.212	343	3.19	D	shade	top	7.3	100
CS53	Cab	Amb	2	b	5.74	0.0705	246	1.46	D	sun	top	7.3	100
CS41	Cab	Amb	1	a	4.66	0.233	353	3.18	D	shade	top	8.01	95
CS41	Cab	Amb	2	b	4.61	0.238	354	3.3	D	sun	top	8.01	95
CS53	Cab	Amb	3	a	9.78	0.224	307	3.13	D	shade	mid	8.01	95
CS53	Cab	Amb	4	b	9.67	0.135	260	2.38	D	sun	mid	8.01	95
CS51	Cab	Amb	5	a	6.31	0.111	294	2.07	D	shade	mid	8.01	95
CS51	Cab	Amb	6	b	9.12	0.144	277	2.46	D	sun	top	8.01	95
CS34	Cab	Amb	7	a	11	0.255	305	3.42	D	shade	top	8.01	95
CS34	Cab	Amb	8	b	9.41	0.201	299	2.96	D	sun	top	8.01	95
CS35	Cab	Amb	9	a	8.69	0.218	316	3.14	D	shade	mid	8.01	95
CS35	Cab	Amb	10	b	11.5	0.197	279	2.99	D	sun	top	8.01	95
CS48	Cab	Amb	11	a	13.3	0.243	280	3.36	D	shade	top	8.01	95
CS48	Cab	Amb	12	b	13.7	0.253	280	3.42	D	sun	mid	8.01	95
CS46	Cab	Amb	13	a	10.4	0.231	302	3.27	D	shade	mid	8.01	95
CS46	Cab	Amb	14	b	10.6	0.223	299	3.19	D	sun	low	8.01	95
CS33	Cab	Amb	15	a	10.3	0.151	265	2.55	D	shade	top	8.01	95
CS33	Cab	Amb	16	b	9.6	0.204	297	2.99	D	sun	top	8.01	95
CH28	Chard	Amb	17	a	12.1	0.397	319	4.2	D	shade	low	8.01	95
CH28	Chard	Amb	18	b	12.6	0.393	318	4.12	D	sun	top	8.01	95
CH33	Chard	Amb	19	a	15.1	0.468	313	4.52	C	shade	top	8.01	95
CH33	Chard	Amb	20	b	15.2	0.506	316	4.63	C	sun	top	8.01	95
CH31	Chard	Amb	21	a	14.4	0.542	324	4.75	C	shade	top	8.01	95
CH31	Chard	Amb	22	b	12.8	0.474	326	4.48	C	sun	top	8.01	95
CS29	Cab	Amb	23	a	9.21	0.281	326	3.6	C	shade	low	8.01	95
CS29	Cab	Amb	24	b	8.61	0.207	312	3.06	C	sun	top	8.01	95
CS38	Cab	Amb	25	a	9.45	0.194	299	2.98	C	shade	top	8.01	95
CS38	Cab	Amb	26	b	10.3	0.298	318	3.65	C	sun	top	8.01	95
CS50	Cab	Amb	27	a	9.34	0.167	289	2.72	C	shade	top	8.01	95
CS50	Cab	Amb	28	b	9.94	0.182	286	2.85	C	sun	top	8.01	95
CS26	Cab	Amb	29	a	6.27	0.138	309	2.44	C	shade	low	8.01	95
CS26	Cab	Amb	30	b	8.74	0.197	302	3.01	C	sun	top	8.01	95
CS52	Cab	Amb	31	a	3.85	0.122	336	2.28	C	shade	mid	8.01	95
CS52	Cab	Amb	32	b	8.77	0.144	276	2.49	C	sun	top	8.01	95
CS32	Cab	Amb	33	a	11.5	0.225	289	3.26	C	shade	top	8.01	95
CS32	Cab	Amb	34	b	9.05	0.154	283	2.58	C	sun	top	8.01	95
CS54	Cab	Amb	35	a	11.1	0.234	295	3.29	C	shade	top	8.01	95
CS54	Cab	Amb	36	b	6.57	0.209	329	3.1	C	sun	mid	8.01	95
CS47	Cab	Amb	37	a	8	0.179	305	2.83	C	shade	low	8.01	95
CS47	Cab	Amb	38	b	8.23	0.154	287	2.55	C	sun	top	8.01	95
CH47	Chard	Amb	39	a	14.2	0.328	293	3.9	D	shade	top	8.01	95
CH47	Chard	Amb	40	b	9.64	0.342	330	4.03	D	sun	top	8.01	95
CH43	Chard	Amb	41	a	8.58	0.235	320	3.4	C	shade	low	8.01	95
CH43	Chard	Amb	42	b	15.7	0.466	306	4.54	C	sun	top	8.01	95
CH27	Chard	Amb	43	a	12.6	0.375	313	4.19	D	sun	top	8.01	95
CH27	Chard	Amb	44	b	16.6	0.573	311	4.91	D	sun	top	8.01	95
CH33	Chard	Amb	1	a	13.9	0.363	307	4.1	C	shade	top	8.05	95
CH33	Chard	Amb	2	b	16.1	0.51	313	4.7	C	sun	top	8.05	95
CH43	Chard	Amb	3	a	9.94	0.298	321	3.77	C	shade	mid	8.05	95
CH43	Chard	Amb	4	b	11.3	0.399	326	4.32	C	sun	top	8.05	95
CH31	Chard	Amb	5	a	9.25	0.272	322	3.61	C	shade	top	8.05	95
CH31	Chard	Amb	6	b	11.4	0.425	333	4.43	C	sun	top	8.05	95
CS47	Cab	Amb	7	a	6.36	0.142	314	2.47	C	shade	low	8.05	95
CS47	Cab	Amb	8	b	7.89	0.129	283	2.31	C	sun	top	8.05	95
CS54	Cab	Amb	9	a	9.04	0.213	311	3.14	C	shade	top	8.05	95
CS54	Cab	Amb	10	b	5.11	0.112	310	2.06	C	sun	top	8.05	95
CS32	Cab	Amb	11	a	9.54	0.204	301	3.12	C	shade	top	8.05	95
CS32	Cab	Amb	12	b	6.08	0.123	302	2.19	C	sun	top	8.05	95
CS52	Cab	Amb	13	a	8.13	0.184	309	2.89	C	shade	top	8.05	95
CS52	Cab	Amb	14	b	7.21	0.135	294	2.4	C	sun	top	8.05	95
CS26	Cab	Amb	15	a	6.79	0.119	287	2.15	C	shade	low	8.05	95
CS26	Cab	Amb	16	b	8.56	0.169	294	2.75	C	sun	top	8.05	95
CS50	Cab	Amb	17	a	9.74	0.172	285	2.79	C	shade	top	8.05	95
CS50	Cab	Amb	18	b	11.3	0.172	268	2.79	C	sun	top	8.05	95
CS38	Cab	Amb	19	a	11.7	0.264	301	3.57	C	shade	low	8.05	95
CS38	Cab	Amb	20	b	10.6	0.197	289	3.01	C	sun	top	8.05	95
CS29	Cab	Amb	21	a	10	0.179	287	2.89	C	shade	low	8.05	95
CS29	Cab	Amb	22	b	8.64	0.161	291	2.68	C	sun	top	8.05	95
CH27	Chard	Amb	23	a	16.5	0.452	301	4.53	D	sun	top	8.05	85
CH27	Chard	Amb	24	b	16.2	0.425	299	4.42	D	sun	top	8.05	85
CH28	Chard	Amb	25	a	6.36	0.182	327	2.86	D	shade	low	8.05	85
CH28	Chard	Amb	26	b	13.4	0.381	310	4.23	D	sun	top	8.05	85
CH47	Chard	Amb	27	a	13.1	0.295	296	3.78	D	shade	top	8.05	85
CH47	Chard	Amb	28	b	11	0.267	305	3.55	D	sun	top	8.05	85
CS33	Cab	Amb	29	a	10.6	0.154	266	2.59	D	shade	top	8.05	85
CS33	Cab	Amb	30	b	12.5	0.182	258	2.94	D	sun	top	8.05	85
CS46	Cab	Amb	31	a	14.4	0.265	278	3.58	D	shade	low	8.05	85
CS46	Cab	Amb	32	b	10.5	0.189	283	2.93	D	sun	low	8.05	85
CS48	Cab	Amb	33	a	13.4	0.203	259	3.08	D	shade	top	8.05	85
CS48	Cab	Amb	34	b	13.4	0.163	237	2.71	D	sun	mid	8.05	85
CS35	Cab	Amb	35	a	9.04	0.175	296	2.87	D	shade	low	8.05	85
CS35	Cab	Amb	36	b	9.43	0.172	288	2.77	D	sun	top	8.05	85
CS34	Cab	Amb	37	a	11	0.224	294	3.26	D	shade	top	8.05	85
CS34	Cab	Amb	38	b	9.67	0.154	272	2.59	D	sun	top	8.05	85
CS51	Cab	Amb	39	a	6.79	0.0979	272	1.96	D	shade	top	8.05	85
CS51	Cab	Amb	40	b	9.11	0.121	252	2.2	D	sun	top	8.05	85
CS53	Cab	Amb	41	a	10.3	0.213	296	3.18	D	shade	top	8.05	85
CS53	Cab	Amb	42	b	9.67	0.131	256	2.35	D	sun	top	8.05	85
CS41	Cab	Amb	43	a	13	0.288	294	3.76	D	shade	mid	8.05	85
CS41	Cab	Amb	44	b	12.5	0.214	275	3.2	D	sun	top	8.05	85
CS32	Cab	Amb	1	a	10.8	0.199	286	2.96	C	shade	mid	8.09	95
CS32	Cab	Amb	2	b	6.79	0.131	299	2.27	C	sun	top	8.09	95
CS52	Cab	Amb	3	a	9.12	0.157	284	2.56	C	shade	top	8.09	95
CS52	Cab	Amb	4	b	8.43	0.141	283	2.41	C	sun	top	8.09	95
CS26	Cab	Amb	5	a	6.53	0.127	301	2.23	C	shade	top	8.09	95
CS26	Cab	Amb	6	b	7.56	0.148	299	2.5	C	sun	top	8.09	95
CS50	Cab	Amb	7	a	7.15	0.129	292	2.27	C	shade	mid	8.09	95
CS50	Cab	Amb	8	b	10.1	0.184	285	2.87	C	sun	top	8.09	95
CS38	Cab	Amb	9	a	9.58	0.178	291	2.85	C	shade	mid	8.09	95
CS38	Cab	Amb	10	b	7.28	0.116	281	2.1	C	sun	top	8.09	95
CS29	Cab	Amb	11	a	7.08	0.134	295	2.39	C	shade	mid	8.09	95
CS29	Cab	Amb	12	b	4.98	0.0914	302	1.78	C	sun	top	8.09	95
CH33	Chard	Amb	13	a	14.7	0.426	310	4.38	C	shade	top	8.09	95
CH33	Chard	Amb	14	b	15.5	0.571	320	4.83	C	sun	top	8.09	95
CH43	Chard	Amb	15	a	10.5	0.343	327	3.95	C	shade	top	8.09	95
CH43	Chard	Amb	16	b	10.6	0.313	319	3.77	C	shade	top	8.09	95
CH31	Chard	Amb	17	a	12.8	0.309	304	3.77	C	shade	top	8.09	95
CH31	Chard	Amb	18	b	10.9	0.258	307	3.46	C	sun	top	8.09	95
CS47	Cab	Amb	19	a	6.85	0.107	278	1.97	C	shade	low	8.09	95
CS47	Cab	Amb	20	b	7.75	0.0994	251	1.9	C	sun	top	8.09	95
CS54	Cab	Amb	21	a	6.53	0.121	294	2.18	C	shade	top	8.09	95
CS54	Cab	Amb	22	b	5.96	0.106	292	1.99	C	sun	top	8.09	95
CS48	Cab	Amb	23	a	8.22	0.0839	225	1.69	D	shade	mid	8.09	75
CS48	Cab	Amb	24	b	7.38	0.0692	211	1.46	D	sun	mid	8.09	75
CS35	Cab	Amb	25	a	3.9	0.0642	291	1.38	D	shade	top	8.09	75
CS35	Cab	Amb	26	b	5.02	0.0555	240	1.2	D	sun	top	8.09	75
CS34	Cab	Amb	27	a	6.66	0.0852	258	1.74	D	shade	top	8.09	75
CS34	Cab	Amb	28	b	5.5	0.0741	263	1.52	D	sun	top	8.09	75
CS51	Cab	Amb	29	a	4.08	0.0558	273	1.25	D	shade	mid	8.09	75
CS51	Cab	Amb	30	b	5.02	0.0671	263	1.43	D	sun	top	8.09	75
CS53	Cab	Amb	31	a	7.69	0.111	269	2.05	D	sun	top	8.09	75
CS53	Cab	Amb	32	b	6.74	0.118	287	2.18	D	shade	top	8.09	75
CS41	Cab	Amb	33	a	8.9	0.129	265	2.35	D	shade	mid	8.09	75
CS41	Cab	Amb	34	b	8.41	0.112	260	2.11	D	sun	top	8.09	75
CH27	Chard	Amb	35	a	12.8	0.236	280	3.36	D	shade	top	8.09	75
CH27	Chard	Amb	36	b	10.9	0.194	284	3	D	sun	top	8.09	75
CH28	Chard	Amb	37	a	2.76	0.0827	336	1.72	D	shade	low	8.09	75
CH28	Chard	Amb	38	b	8.72	0.151	282	2.58	D	sun	top	8.09	75
CH47	Chard	Amb	39	a	7.86	0.0979	247	1.94	D	shade	top	8.09	75
CH47	Chard	Amb	40	b	4.08	0.0458	241	1.03	D	sun	top	8.09	75
CS33	Cab	Amb	41	a	7.33	0.0874	248	1.75	D	shade	top	8.09	75
CS33	Cab	Amb	42	b	6.14	0.0755	247	1.58	D	sun	top	8.09	75
CS46	Cab	Amb	43	a	9.89	0.117	237	2.19	D	shade	low	8.09	75
CS46	Cab	Amb	44	b	4.81	0.0572	249	1.24	D	sun	mid	8.09	75
CS46	Cab	Amb	1	a	4.85	0.0387	192	0.891	D	shade	mid	8.13	70
CS46	Cab	Amb	2	b	1.42	0.0206	292	0.509	D	sun	mid	8.13	70
CS33	Cab	Amb	3	a	2.62	0.0312	256	0.737	D	shade	top	8.13	70
CS33	Cab	Amb	4	b	1.35	0.0241	295	0.608	D	sun	top	8.13	70
CH47	Chard	Amb	5	a	0.951	0.0229	319	0.576	D	shade	top	8.13	70
CH47	Chard	Amb	6	b	-0.898	0.00865	555	0.227	D	sun	top	8.13	70
CH28	Chard	Amb	7	a	0.953	0.0374	358	0.882	D	shade	low	8.13	70
CH28	Chard	Amb	8	b	0.304	0.0211	374	0.533	D	sun	top	8.13	70
CH27	Chard	Amb	9	a	3.87	0.0522	263	1.2	D	shade	top	8.13	70
CH27	Chard	Amb	10	b	4.44	0.0621	271	1.35	D	sun	top	8.13	70
CS41	Cab	Amb	11	a	4.35	0.0413	226	0.971	D	shade	top	8.13	70
CS41	Cab	Amb	12	b	3.72	0.0389	232	0.926	D	sun	top	8.13	70
CS53	Cab	Amb	13	a	4.45	0.0564	259	1.29	D	shade	top	8.13	70
CS53	Cab	Amb	14	b	2.33	0.0345	281	0.861	D	sun	top	8.13	70
CS51	Cab	Amb	15	a	1.16	0.0311	331	0.779	D	shade	top	8.13	70
CS51	Cab	Amb	16	b	1.21	0.0237	313	0.596	D	sun	top	8.13	70
CS34	Cab	Amb	17	a	2.48	0.0281	253	0.704	D	shade	top	8.13	70
CS34	Cab	Amb	18	b	0.532	0.0204	349	0.523	D	sun	top	8.13	70
CS35	Cab	Amb	19	a	1.77	0.0352	315	0.864	D	shade	mid	8.13	70
CS35	Cab	Amb	20	b	-1.2	0.00796	751	0.214	D	sun	top	8.13	70
CS48	Cab	Amb	21	a	2.42	0.0258	240	0.648	D	shade	mid	8.13	70
CS48	Cab	Amb	22	b	1.07	0.0175	302	0.457	D	sun	mid	8.13	70
CS32	Cab	Amb	23	a	11	0.257	302	3.78	C	shade	top	8.13	95
CS32	Cab	Amb	24	b	7.73	0.191	312	3.12	C	sun	top	8.13	95
CS52	Cab	Amb	25	a	9.91	0.223	301	3.39	C	shade	top	8.13	95
CS52	Cab	Amb	26	b	9.09	0.191	300	3.17	C	sun	top	8.13	95
CS26	Cab	Amb	27	a	6.59	0.169	319	2.99	C	shade	mid	8.13	95
CS26	Cab	Amb	28	b	5.02	0.112	310	2.26	C	sun	low	8.13	95
CS50	Cab	Amb	29	a	9.33	0.199	300	3.32	C	shade	top	8.13	95
CS50	Cab	Amb	30	b	10.5	0.227	296	3.62	C	sun	top	8.13	95
CS38	Cab	Amb	31	a	8.51	0.202	310	3.37	C	shade	top	8.13	95
CS38	Cab	Amb	32	b	6.8	0.154	308	2.88	C	sun	top	8.13	95
CS29	Cab	Amb	33	a	6.42	0.151	313	2.86	C	shade	low	8.13	95
CS29	Cab	Amb	34	b	4.25	0.0947	310	2.03	C	sun	top	8.13	95
CH33	Chard	Amb	35	a	9.58	0.549	349	5.4	C	shade	top	8.13	95
CH33	Chard	Amb	36	b	15.3	0.655	325	5.69	C	sun	top	8.13	95
CH43	Chard	Amb	37	a	14.4	0.541	322	5.39	C	shade	top	8.13	95
CH43	Chard	Amb	38	b	11.1	0.548	340	5.42	C	sun	top	8.13	95
CH31	Chard	Amb	39	a	11.9	0.474	330	5.17	C	shade	top	8.13	95
CH31	Chard	Amb	40	b	12	0.319	309	4.37	C	sun	top	8.13	95
CS47	Cab	Amb	41	a	7.02	0.121	287	2.51	C	shade	low	8.13	95
CS47	Cab	Amb	42	b	7.28	0.105	266	2.26	C	sun	top	8.13	95
CS54	Cab	Amb	43	a	11.2	0.261	303	4.04	C	shade	top	8.13	95
CS54	Cab	Amb	44	b	6.32	0.123	296	2.54	C	sun	top	8.13	95
