# Supplementary material for: Vitis vinifera L. varieties (cv. Cabernet Sauvignon and Chardonnay) vary in leaf water flux in response to elevated CO2 growing conditions and a gradual water deficit
Source: AoB Plants. 2025 Mar 8;17(2):plaf011. doi: 10.1093/aobpla/plaf011 (PMC12000878; doi:10.1093/aobpla/plaf011)
Supplement: plaf011_suppl_Supplementary_Materials [file plaf011_suppl_supplementary_materials.zip › Data&Code copy/Biomass&NcontentAnalyses_Zuniga_etal2025.Rmd]

---
title: "Grapevine Biomass & N Content"
author: "Alessandra Zuniga"
date: '2025-02-23'
output: html_document
---

```{r}
rm(list = ls()) #clear R's brain
```

# Loading all packages
```{r}
library(dplyr) #data wrangling
library(tidyr) #tidy up the data
library(tidyverse) #filter function 
library(ggplot2) #creating figures
library(car) #ANOVA
library(multcompView) #multcompLetters4 for letter display of pairwise comparisons
library(emmeans) #post-hoc mean comparisons between treatment groups
```

# Loading data files
```{r}
CarbNitData <- read.csv("GrapevineC&N.csv", header = T) #importing elemental data
BiomassData <- read.csv("BiomassData.csv", header = T) #importing biomass data
str(BiomassData)
str(CarbNitData)
```

## BIOMASS ##

# Creating new response variables for biomass data
```{r}
BiomassAllData <- mutate(BiomassData, TotalBiomass = Root.Dry + Leaf.Dry + Stem.Dry,
                         Root_LeafRatio = Root.Dry/Leaf.Dry,
                         Root_LeafTotal = Root.Dry + Leaf.Dry,
                         RootMassFrac = Root.Dry/Root_LeafTotal)

BiomassAllData <- BiomassAllData[-c(22),] #removing one row with NA's
BiomassAllData$CO2 <- gsub('Elev', '700', BiomassAllData$CO2) #Change treatment CO2 condition to representative value 400 or 700
BiomassAllData$CO2 <- gsub('Amb', '410', BiomassAllData$CO2)
```

# Model
```{r}
BiomassModel <- lm(Root_LeafTotal ~ CO2 * Trtmt * Variety, data = BiomassAllData)
plot(BiomassModel)
Anova(BiomassModel)
summary(BiomassModel)
```

#Graph of total Root Leaf Biomass
```{r}
TotalBiomass_data <- BiomassAllData %>% 
  group_by(Variety, Trtmt, CO2) %>% 
  summarise(mean_rootleafTot = mean(Root_LeafTotal), sd=sd(Root_LeafTotal), N=length(Root_LeafTotal), se=sd/sqrt(N))

Var.labs <- c("Cabernet Sauvignon", "Chardonnay")
names(Var.labs) <- c("Cab", "Chardon")
TotalBiomass_data <- TotalBiomass_data %>% 
                  rename(Treatment = Trtmt)

TotalBiomass_Graph <- ggplot(TotalBiomass_data, aes(x=CO2, y=mean_rootleafTot, fill=Treatment)) +
  geom_bar(stat = "identity", color='black', width = 0.8, position=position_dodge(0.9, preserve = "single")) +
  facet_grid(.~Variety,
             labeller = labeller(Variety = Var.labs)) +
  geom_errorbar(aes(ymin=mean_rootleafTot-se, ymax=mean_rootleafTot+se),position = position_dodge(0.9, preserve = "single"), width=.19) +
  labs(title = "Total Root & Shoot Biomass", y="Total Root & Leaf Dry (g)" ) +
  xlab(bquote(~CO[2]~ Concentration~ (ppm))) +
  coord_cartesian(ylim = c(0, 10)) +
  scale_fill_manual(labels = c("WW", "WD"), values = c("deepskyblue3", "indianred1")) +
  theme_linedraw() 
TotalBiomass_Graph + theme(strip.text.x = element_text(size = 17), 
                        axis.title.y = element_text(size = 17),
                        axis.title.x = element_text(size = 17),
                        axis.text.y = element_text(size = 15),
                        axis.text.x = element_text(size = 15),
                        text = element_text(size = 16)) 

ggsave("TotalBiomass_Graph.jpg", width = 7, height = 4.5)
```

# Mean Differences and multiple comparisons
```{r}
#means
biomass_means <- aov(BiomassAllData$Root_LeafTotal ~ BiomassAllData$CO2 * BiomassAllData$Trtmt * BiomassAllData$Variety)
biomass_posthoc <- TukeyHSD(biomass_means, ordered = TRUE, conf.level = 0.95)

#letters
biomass.cld <- multcompLetters4(biomass_means, biomass_posthoc)
biomass.cld
```

# Root mass fraction model
```{r}
RMFmodel <- lm(RootMassFrac ~ CO2 * Trtmt * Variety -CO2 : Trtmt : Variety, data = BiomassAllData) 
# 3-way interaction removed from model because not significant. We proceed with simpler model.

plot(RMFmodel)

Anova(RMFmodel, type = 3)
summary(RMFmodel)
```

#Root mass fraction graph
```{r}
RootMassFrac_data <- BiomassAllData %>% 
  group_by(Variety, Trtmt, CO2) %>% 
  summarise(RMFmean = mean(RootMassFrac), sd=sd(RootMassFrac), N=length(RootMassFrac), se=sd/sqrt(N))

# Var.labs <- c("Cabernet Sauvignon", "Chardonnay")
# names(Var.labs) <- c("Cab", "Chardon")
RootMassFrac_data <- RootMassFrac_data %>% 
                  rename(Treatment = Trtmt)

RootMassFrac_Graph <- ggplot(RootMassFrac_data, aes(x=CO2, y=RMFmean, fill=Treatment)) +
  geom_bar(stat = "identity", color='black', width = 0.8, position=position_dodge(0.9, preserve = "single")) +
  facet_grid(.~Variety,
             labeller = labeller(Variety = Var.labs)) +
  geom_errorbar(aes(ymin=RMFmean-se, ymax=RMFmean+se), position =position_dodge(0.9, preserve = "single"), width=.19) +
  labs(title = "Root Mass Fraction", x = (bquote(~CO[2]~ Concentration ~(ppm))), y = (bquote(g~root~dry ~ g^-1~ total~dry))) +
  coord_cartesian(ylim = c(0.4, 0.8)) +
  scale_fill_manual(labels = c("WW", "WD"), values = c("deepskyblue3", "indianred1")) +
  theme_linedraw()
RootMassFrac_Graph + theme(strip.text.x = element_text(size = 17), 
                        axis.title.y = element_text(size = 17),
                        axis.title.x = element_text(size = 17),
                        axis.text.y = element_text(size = 15),
                        axis.text.x = element_text(size = 15),
                        text = element_text(size = 16)) 

ggsave("RootMassFrac_Graph.jpg", width = 7, height = 4.5)
```

# Mean differences and multiple comparisons
```{r}
#means
RMF.CO2TrtmtVar.emm <- emmeans(RMFmodel, ~ CO2 * Trtmt * Variety)
RMF.CO2TrtmtVar.emm

#p-values
contrast(RMF.CO2TrtmtVar.emm, "consec", simple = list("CO2", "Trtmt", "Variety"), combine = FALSE, adjust = "none")

#letters
RMF_means <- aov(BiomassAllData$RootMassFrac ~ BiomassAllData$Variety * BiomassAllData$CO2 * BiomassAllData$Trtmt)
RMF_posthoc <- TukeyHSD(RMF_means, ordered = TRUE, conf.level = 0.95)

cld <- multcompLetters4 (RMF_means,RMF_posthoc)
cld
```

------------------------------------

# Creating new response variables for elemental data (grams of nitrogen per gram of leaf, and grams of carbon per gram of leaf)
```{r}
CarbNit <- mutate(CarbNitData, Nit_Conc = (0.001*(TotN.microg)/Weight.mg),# units are mgN/mg
                  Carb_Conc = (0.001*(TotC.microg)/Weight.mg)) # units are mgC/mg

CarbNit$CO2 <- gsub('700 ppm', '700',
               gsub('410 ppm', '410', CarbNit$CO2)) #Change treatment CO2 condition to representative value 400 or 700
```

# Analysis: Leaf Total Nitrogen Concentration
```{r}
LeafNitrogenModel <- lm(Nit_Conc ~ CO2 * Trtmt * Variety - CO2 : Trtmt : Variety, data = CarbNit) 
# 3-way interaction removed from model because not significant. We proceed with simpler model.

#Residuals
plot(LeafNitrogenModel)

Anova(LeafNitrogenModel, type = 3)
summary(LeafNitrogenModel)
```

# Graph: Leaf Total Nitrogen Concentration
```{r}
TotNitrogen_Avg <- CarbNit %>% 
  group_by(CO2, Trtmt, Variety) %>% 
  summarise(mean_N_conc = mean(Nit_Conc), sd=sd(Nit_Conc), N=length(Nit_Conc), se=sd/sqrt(N))
TotNitrogen_Avg <- TotNitrogen_Avg %>% 
                  rename(Treatment = Trtmt)

TotNitrogen_Graph <- ggplot(TotNitrogen_Avg, aes(x=CO2, y=mean_N_conc, fill=Treatment)) +
  geom_bar(stat = "identity", colour='black', width = 0.8, position=position_dodge(0.9, preserve = "single")) +
  facet_grid(.~Variety) +
  geom_errorbar(aes(ymin=mean_N_conc-se, ymax=mean_N_conc+se),position = position_dodge(0.9, preserve = "single"), width=.19) +
  scale_fill_manual(labels = c("WW", "WD"), values = c("deepskyblue3", "indianred1")) +
  labs(title = "Total Leaf Nitrogen", y= (bquote(gN~ g^-1~ leaf))) +
  xlab(bquote(~CO[2]~ Concentration~ (ppm))) +
  coord_cartesian(ylim=c(0.00,0.03)) +
  theme_linedraw()
TotNitrogen_Graph + theme(strip.text.x = element_text(size = 17), 
                        axis.title.y = element_text(size = 17),
                        axis.title.x = element_text(size = 17),
                        axis.text.y = element_text(size = 15),
                        axis.text.x = element_text(size = 15),
                        text = element_text(size = 16)) 

ggsave("TotNitrogen_Graph.jpg", width = 7, height = 4.5)
```

# Mean differences and multiple comparisons
```{r}
#means
LeafNit.CO2TrtmtVar.emm <- emmeans(LeafNitrogenModel, ~ CO2 * Trtmt * Variety)
LeafNit.CO2TrtmtVar.emm

#p-values
contrast(LeafNit.CO2TrtmtVar.emm, "consec", simple = list("CO2", "Trtmt", "Variety"), combine = FALSE, adjust = "none") 

# Letters
Nitrogen_means <- aov(CarbNit$Nit_Conc ~ CarbNit$CO2 * CarbNit$Trtmt * CarbNit$Variety)
Nitrogen_posthoc <- TukeyHSD(Nitrogen_means, ordered = TRUE, conf.level = 0.95)

Nitrogen.cld <- multcompLetters4(Nitrogen_means, Nitrogen_posthoc)
Nitrogen.cld
```
