# Supplementary material for: Vitis vinifera L. varieties (cv. Cabernet Sauvignon and Chardonnay) vary in leaf water flux in response to elevated CO2 growing conditions and a gradual water deficit
Source: AoB Plants. 2025 Mar 8;17(2):plaf011. doi: 10.1093/aobpla/plaf011 (PMC12000878; doi:10.1093/aobpla/plaf011)
Supplement: plaf011_suppl_Supplementary_Materials [file plaf011_suppl_supplementary_materials.zip › Data&Code copy/GrapevineC&N.csv]

ID	Variety	CO2	Trtmt	C13.VPDB	TotC.microg	N15.Air	TotN.microg	Well.ID	Weight.mg
CH15	Chardonnay	700 ppm	C	-39.68	1776.94	0.83	68.69	A1	4.086
CS48	Cabernet Sauvignon	410 ppm	D	-29.84	1721.84	3.64	65.17	A2	3.999
CH27	Chardonnay	410 ppm	D	-29.81	1661.44	1.42	80.85	A3	4.026
CS51	Cabernet Sauvignon	410 ppm	D	-28.36	1687.26	2.86	59.79	A4	4.06
CS53	Cabernet Sauvignon	410 ppm	D	-29.51	1647.14	3.18	72.48	A5	3.85
CS08	Cabernet Sauvignon	700 ppm	D	-40.19	1695.89	1.47	50.09	A6	4.012
CS35	Cabernet Sauvignon	410 ppm	D	-29.86	1759.49	4.52	68.41	A7	4.138
CS07	Cabernet Sauvignon	700 ppm	C	-40.07	1716.06	2.71	51.24	A8	4.048
CS32	Cabernet Sauvignon	410 ppm	C	-30.27	1652.86	1.97	63.76	A9	3.902
CH11	Chardonnay	700 ppm	D	-42.11	1747.88	1.52	67.28	A10	4.124
CS33	Cabernet Sauvignon	410 ppm	D	-28.96	1733.4	2.27	78.62	A11	4.012
CS50	Cabernet Sauvignon	410 ppm	C	-29.17	1739.19	4.45	69.68	A12	4.002
CS12	Cabernet Sauvignon	700 ppm	C	-40.49	1667.17	1.87	50.81	B1	3.968
CH33	Chardonnay	410 ppm	C	-30.58	1721.84	0.97	70.52	B2	3.996
CS21	Cabernet Sauvignon	700 ppm	D	-40.23	1635.72	1.68	52.38	B3	3.834
CS09	Cabernet Sauvignon	700 ppm	D	-40.24	1672.91	2.08	43.62	B4	3.9
CS41	Cabernet Sauvignon	410 ppm	D	-29.34	1756.59	2.78	69.96	B5	4.07
CS34	Cabernet Sauvignon	410 ppm	D	-30.02	1794.43	3.73	67.71	B6	4.176
CH14	Chardonnay	700 ppm	D	-40.85	1655.72	2.35	62.77	B7	3.876
CH23	Chardonnay	700 ppm	C	-39.72	1750.78	1.16	82.23	B8	4.156
CH10	Chardonnay	700 ppm	C	-42.24	1811.97	2.27	68.55	B9	4.172
CS29	Cabernet Sauvignon	410 ppm	C	-30.07	1739.19	2.83	61.63	B10	4.066
CS26	Cabernet Sauvignon	410 ppm	C	-28.93	1759.49	2.73	61.92	B12	4.082
CH07	Chardonnay	700 ppm	D	-39.97	1707.41	0.48	69.82	C1	3.912
CH31	Chardonnay	410 ppm	C	-30.62	1721.84	1.59	72.2	C3	4.002
CS01	Cabernet Sauvignon	700 ppm	D	-39.64	1744.98	2.95	45.35	C4	4.004
CH16	Chardonnay	410 ppm	D	-39.64	1744.98	0.65	55.24	C5	4.014
CS02	Cabernet Sauvignon	700 ppm	D	-39.92	1803.19	3.62	50.52	C6	4.132
CH43	Chardonnay	410 ppm	C	-29.99	1797.35	0.69	73.74	C7	4.076
CH04	Chardonnay	700 ppm	D	-39.49	1710.29	0.56	65.59	C8	3.892
CH47	Chardonnay	410 ppm	D	-29.51	1806.12	2.71	65.45	C9	4.17
CS54	Cabernet Sauvignon	410 ppm	C	-29.32	1681.52	2.8	63.33	C10	3.914
CH24	Chardonnay	700 ppm	C	-40.15	1675.77	1.45	64.04	C11	3.802
CH19	Chardonnay	700 ppm	D	-39.93	1678.64	1.66	61.78	C12	3.85
CS46	Cabernet Sauvignon	410 ppm	D	-30.26	1605.84	2.43	67.03	D1	3.868
CS06	Cabernet Sauvignon	700 ppm	C	-40.98	1562.41	2.15	53.37	D2	3.87
CS22	Cabernet Sauvignon	700 ppm	C	-38.33	1621.19	2.21	65.03	D3	3.92
CS38	Cabernet Sauvignon	410 ppm	C	-30.71	1752.33	3.31	67.03	D4	4.186
CS52	Cabernet Sauvignon	410 ppm	C	-30.23	1700.77	4.19	66.46	D5	4.118
CH28	Chardonnay	410 ppm	D	-29.96	1662.21	0.87	72.44	D6	3.92
CH17	Chardonnay	700 ppm	C	-39.86	1690.48	0.62	69.88	D7	3.982
CS14	Cabernet Sauvignon	700 ppm	D	-39.87	1698.2	3.07	52.79	D8	4.03
CS04	Cabernet Sauvignon	700 ppm	C	-39.98	1657.08	3.58	46.4	D9	3.98
CH21	Chardonnay	700 ppm	C	-40.7	1672.49	1.58	66.46	D10	3.942
CS18	Cabernet Sauvignon	700 ppm	C	-40.48	1621.19	3.4	51.78	D11	3.928
