# Supplementary material for: Vitis vinifera L. varieties (cv. Cabernet Sauvignon and Chardonnay) vary in leaf water flux in response to elevated CO2 growing conditions and a gradual water deficit
Source: AoB Plants. 2025 Mar 8;17(2):plaf011. doi: 10.1093/aobpla/plaf011 (PMC12000878; doi:10.1093/aobpla/plaf011)
Supplement: plaf011_suppl_Supplementary_Materials [file plaf011_suppl_supplementary_materials.zip › Data&Code copy/LeafArea&TranspAnalyses_Zuniga_etal2025.Rmd]

---
title: "Grapevine Evapotranspiration Analyses, Zuniga et al. 2025"
author: "Alessandra Zuniga"
date: '2025-02-22'
output: html_document
---

```{r}
rm(list = ls()) #clear R's brain
```

# Loading all packages
```{r}
library(dplyr) #data wrangling
library(tidyr) #tidy up the data
library(tidyverse) #filter function 
library(ggplot2) #creating figures
library(nlme) # building the lme model
library(car) #Big A Anova
library(emmeans)  #post-hoc mean comparisons between treatment groups
library(multcompView) #function multcompLetters4 for letter display of pairwise comparisons
```

# Loading transpiration estimate data files
```{r}
WholeVineTransp <- read.csv("DailyWaterLoss.csv", header = T)
TranspLeafArea <- read.csv("TranspPerUnitLeafArea.csv", header = T)
```

```{r}
summary(WholeVineTransp)
str(WholeVineTransp)

summary(TranspLeafArea)
str(TranspLeafArea)
```

```{r}
WholeVineTransp$CO2 <- gsub('Elev', '700',
                       gsub('Amb', '410', WholeVineTransp$CO2)) #Change treatment CO2 condition to representative value 400 or 700

TranspLeafArea$CO2 <- gsub('Elev', '700',
                      gsub('Amb', '410', TranspLeafArea$CO2)) #Change treatment CO2 condition to representative value 400 or 700
```


## LEAF AREA ANALYSIS ##


# aov model
```{r}
leafArea2way_aov <- aov(TotLeafArea ~ CO2 * Variety, data = TranspLeafArea)
plot(leafArea2way_aov)

Anova(leafArea2way_aov, type =3)

summary(leafArea2way_aov)
```

# Mean Differences and multiple comparisons
```{r}
#quantifying mean differences
leafArea.CO2Var.emm <- emmeans(leafArea2way_aov, ~ CO2 * Variety)
leafArea.CO2Var.emm

#p-values
contrast(leafArea.CO2Var.emm, "consec", simple = list("CO2", "Variety"), combine = FALSE, adjust = "none")

#Letters
LeafA_means <- aov(TranspLeafArea$TotLeafArea ~ TranspLeafArea$CO2 * TranspLeafArea$Variety)
LeafA_posthoc <- TukeyHSD(LeafA_means, ordered = TRUE, conf.level = 0.95)
LeafA.cld <- multcompLetters4(LeafA_means, LeafA_posthoc)
LeafA.cld
```

# Total Leaf Area Graph
```{r} 
leafArea_means2way <- TranspLeafArea %>% 
  group_by(CO2, Variety) %>% 
  summarise(mean_leafArea = mean(TotLeafArea), sd=sd(TotLeafArea), N=length(TotLeafArea), se=sd/sqrt(N))

Var.labs <- c("Cabernet Sauvignon", "Chardonnay")
names(Var.labs) <- c("Cab", "Chard")

TotLeafArea_Graph <- ggplot(leafArea_means2way, aes(x=CO2, y=mean_leafArea)) +
  geom_bar(stat = 'identity', fill ='darkgrey',color='black', width = 0.65, position=position_dodge(preserve = "single")) +
  geom_errorbar(aes(ymin=mean_leafArea-se, ymax=mean_leafArea+se), position = position_dodge(0.8, preserve = "single"), width=.19) +
  labs(title = "Total Leaf Area") +
  ylab(bquote(Leaf~Area~ (cm^2))) +
  xlab(bquote(~CO[2]~ Concentration~(ppm))) +
  coord_cartesian(ylim=c(0,800)) +
  theme(plot.title = element_text(size = 16, hjust = 0.5)) +
  facet_grid(.~Variety,
             labeller = labeller(Variety = Var.labs)) +
  theme_linedraw() + theme(strip.text.x = element_text(size = 17), 
                        axis.title.y = element_text(size = 17),
                        axis.title.x = element_text(size = 17),
                        axis.text.y = element_text(size = 15),
                        axis.text.x = element_text(size = 15),
                        text = element_text(size = 16))
TotLeafArea_Graph

ggsave("TotLeafArea_Graph.jpg", width = 6, height = 4.5)
```

## TRANSPIRATION BY LEAF AREA ## 

# Linear Mixed Effects model testing effects of CO2, water, and variety on evapotranspiration per unit leaf area
```{r}
leafAtransp_lme <- lme(LeafA.Transp ~ CO2 * Trtmt * Variety + Day, random = ~1|ID, data = TranspLeafArea)

Anova(leafAtransp_lme, type =3) #type 3 because we have significant interaction here
summary(leafAtransp_lme)
```

# Mean Differences and multiple comparisons
Note: Day is not in the emmeans model but results are averaged over the level of days here. 
Mean differences only analyzed for well-watered maintained at 25% SWC
```{r}
#quantifying mean differences
leafAtransp.emm3way <- emmeans(leafAtransp_lme, ~ CO2 * Trtmt * Variety)
leafAtransp.emm3way

#p-values
contrast(leafAtransp.emm3way, "consec", simple = list("CO2", "Trtmt", "Variety"), combine = FALSE, adjust = "none") #mvt is multivariate adjustment, sidak is another adjustment for multiple comparisons, but is used to replace "Tukey" which is only appropriate for one set of pairwise comparisons)
```

# Graph of transpiration by leaf area progression
```{r}
leafAtransp_means <- TranspLeafArea %>% 
  group_by(CO2, Trtmt, Variety, Day, FC) %>% 
  summarise(mean_leaftransp = mean(LeafA.Transp), sd=sd(LeafA.Transp), N=length(LeafA.Transp), se=sd/sqrt(N))

# Var.labs <- c("Cabernet Sauvignon", "Chardonnay")
# names(Var.labs) <- c("Cab", "Chard")
Trtmt.labs <- c("Well-Watered", "Water Deficit")
names(Trtmt.labs) <- c("C","D")
leafAtransp_means <- leafAtransp_means %>% 
                 rename(Treatment = Trtmt)

LeafTranspTrendGraph <- ggplot(leafAtransp_means, aes(x=Day, y=mean_leaftransp, color= Treatment, linetype = CO2)) +
  geom_line(size = 0.75) +
  geom_point(size = 2.5) +
  geom_errorbar(aes(ymin=mean_leaftransp-se, ymax=mean_leaftransp+se),  width=.75, size = 0.75) +
  labs(title = "Evapotranspiration Trend", x = "Day") +
  ylab(bquote (~ Evapotranspiration~ (g ~H[2]*O~ cm^-2~ leaf~ day^-1))) +
  scale_color_manual(labels = c("WW", "WD"), values = c("deepskyblue3", "indianred1")) +
  #scale_fill_manual(values = c("#F8766D", "#ffc425", "#00B8E5")) +
  scale_x_discrete(limits= c(1,2,4,6,8,10,12,13)) + #only show x-values where there is a y intercept
  #coord_cartesian(xlim=c(-x,xx)) +
  facet_grid(Variety ~ Treatment,
             labeller = labeller(Variety = Var.labs, Treatment = Trtmt.labs)) +
  theme_linedraw() 
LeafTranspTrendGraph +  theme(strip.text.x = element_text(size = 12), 
                              strip.text.y = element_text(size = 12),
                              axis.title.y = element_text(size = 14),
                              axis.title.x = element_text(size = 14),
                              axis.text.y = element_text(size = 12),
                              axis.text.x = element_text(size = 12),
                              text = element_text(size = 16, hjust = 0.5))

ggsave("LeafTranspTrendGraph.jpg", width = 7, height = 4.5)
```


## CONDUCTANCE TRANSPIRATION CORRELATION ##


# Importing leaf conductance data
```{r}
data700ppm <- read.csv("GasExchangeData_700ppm.csv", header = T) #importing 700ppm data
data410ppm <- read.csv("GasExchangeData_410ppm.csv", header = T) #importing 410ppm data

#Changing column name
colnames(data700ppm)[14] <- "FC"
colnames(data410ppm)[14] <- "FC"
colnames(data700ppm)[13] <- "Day"
colnames(data410ppm)[13] <- "Day"
```

#Taking average based on two leaf measurements taken per plant
```{r}
LeafAvg700 <- data700ppm %>% 
  group_by(ID, Variety, CO2, Trtmt, FC, Day) %>% 
  summarise(mean_cond = mean(Cond), sd_cond=sd(Cond), N_cond=length(Cond), se_cond=sd_cond/sqrt(N_cond),
            mean_transp = mean(Transp), sd_transp=sd(Transp), N_transp=length(Transp), se_transp=sd_transp/sqrt(N_transp))

LeafAvg410 <- data410ppm %>% 
  group_by(ID, Variety, CO2, Trtmt, FC, Day) %>% 
  summarise(mean_cond = mean(Cond), sd_cond=sd(Cond), N_cond=length(Cond), se_cond=sd_cond/sqrt(N_cond),
            mean_transp = mean(Transp), sd_transp=sd(Transp), N_transp=length(Transp), se_transp=sd_transp/sqrt(N_transp))
```

```{r}
LeafAvg410$Day <- gsub('7.3', '1', 
                    gsub('8.01', '2',
                         gsub('8.05', '6',
                         gsub('8.09', '10',
                         gsub('8.13', '12', LeafAvg410$Day))))) #changing Date to Day number same as the transpiration dataset

LeafAvg700$Day <- gsub('5.14', '1', 
                    gsub('5.16', '2',
                         gsub('5.2', '6',
                         gsub('5.24', '10',
                         gsub('5.28', '12', LeafAvg700$Day))))) #changing Date to Day number same as the transpiration dataset
```

```{r}
LeafAvg410 <- arrange(LeafAvg410, CO2, Day, Trtmt, Variety, ID)
LeafAvg700 <- arrange(LeafAvg700, CO2, Day, Trtmt, Variety, ID)
```

# Joining 410 and 700 datasets
```{r}
AllLeafData <- bind_rows(LeafAvg700, LeafAvg410)
str(AllLeafData)
AllLeafData$Day <- as.integer(AllLeafData$Day)
AllLeafData$CO2 <- gsub('Elev', '700',
                        gsub('Amb', '410', AllLeafData$CO2))
```

```{r}
NewTranspLeafA <- TranspLeafArea[TranspLeafArea$Day %in% c('1', '2', '6', '10', '12'),] #transpiration measurements taken on same day as leaf conductance measurements
NewTranspLeafA <- arrange(NewTranspLeafA, CO2, Day, Trtmt, Variety, ID)

str(NewTranspLeafA)
```

# Combine all leaf data with transpiration data
```{r}
CondTranspData <- full_join(AllLeafData, NewTranspLeafA, by = c("CO2", "Day", "FC", "Trtmt", "Variety", "ID"))
```

# First full model with all parameters (CO2 and variety)
```{r}
CondLATranspModel1.lm <- lm(LeafA.Transp ~ mean_cond + Variety + CO2, data = CondTranspData)
anova(CondLATranspModel1.lm)
plot(CondLATranspModel1.lm)
#Extreme outlier (data point 20) is severely skewing the data
```

```{r}
CondTranspData <- CondTranspData[-c(20), ] # suspect data entry error, remove outlier
```

# New full model without outlier (row 20)
```{r}
CondLATranspModel2.lm <- lm(LeafA.Transp ~ mean_cond + Variety + CO2, data = CondTranspData)
anova(CondLATranspModel2.lm)
plot(CondLATranspModel2.lm) # plots are improved following outlier removal
```
# CO2 effect not significant in the previous model so the model is reduced to Variety
```{r}
CondLATranspModel3.lm <- lm(LeafA.Transp ~ mean_cond * Variety, data = CondTranspData)
summary(CondLATranspModel3.lm)
```
Significant difference between varieties improved after removing effect of CO2 from model.
Conductance is a significant predictor of estimated leaf area transpiration for both varieties. 

# Including polynomial to the model (best fit)
```{r}
CondLATranspModel3.poly <- lm(LeafA.Transp ~ poly(mean_cond,2, raw = T) * Variety, data = CondTranspData)
anova(CondLATranspModel3.poly) 
summary(CondLATranspModel3.poly)
```

```{r}
AIC(CondLATranspModel3.lm, CondLATranspModel3.poly)
anova(CondLATranspModel3.lm, CondLATranspModel3.poly) #Polynomial improves model
```

# Getting R^2 value for each variety
```{r}
CabOnly <- subset(CondTranspData, Variety %in% c('Cab'))
ChardOnly <- subset(CondTranspData, Variety %in% c('Chard'))
```

#Polynomial Model (Cab: R^2 = 0.5756)
```{r}
CondLATranspCab.poly <- lm(LeafA.Transp ~ poly(mean_cond,2, raw = T), data = CabOnly)
anova(CondLATranspCab.poly)
summary(CondLATranspCab.poly)
```

#Polynomial Model Chard (Chard: R^2 = 0.6759)
```{r}
CondLATranspChard.poly <- lm(LeafA.Transp ~ poly(mean_cond,2, raw = T), data = ChardOnly)
anova(CondLATranspChard.poly)
summary(CondLATranspChard.poly)
```

# Polynomial regression of conductance as a function of estimated leaf area transpiration and comparing b/w varieties
```{r}
levels(CondTranspData$Variety) <- c("Cabernet S.", "Chardonnay")

CondLAtransp_Var_poly <- ggplot(CondTranspData, aes(x=mean_cond, y=LeafA.Transp, color=Variety)) +
  geom_point() +
  geom_smooth(method=lm,se=FALSE, formula = y~poly(x, 2),
                  aes(shape=Variety)) +
  ylab(bquote (~ Evapotranspiration~ (g ~H[2]*O~ cm^-2~ leaf~ day^-1))) +
  xlab(bquote('Conductance ('~ 'mol' ~ m^-2~s^-1*')')) +
  scale_color_manual(labels = c("Cabernet S.", "Chardonnay"), values = c("blue", "brown4")) +
    theme_linedraw()
CondLAtransp_Var_poly + theme(strip.text.x = element_text(size = 17), 
                              axis.title.y = element_text(size = 14),
                              axis.title.x = element_text(size = 14),
                              axis.text.y = element_text(size = 15),
                              axis.text.x = element_text(size = 15),
                              text = element_text(size = 16))
  
ggsave("CondLAtransp_Var_poly.jpg", width = 8, height = 4.5)
```
